# Supplementary material for: Time course study of the response to LPS targeting the pig immune gene networks
Source: BMC Genomics. 2017 Dec 22;18:988. doi: 10.1186/s12864-017-4363-5 (PMC5741867; doi:10.1186/s12864-017-4363-5)
Supplement: Supplementary file 1 — Sequences of oligonucleotide primers tested by quantitative RT-PCR analysis. Gene name: name of the gene; Gene description: informations on the gene’s molecular function; Forward Primer; Reverse Primer. (XLSX 11 kb) [file 12864_2017_4363_MOESM1_ESM.xlsx]

## Sheet: Feuil1
Gene Name	Gene Description	Forward Primer	Reverse Primer	Primer Efficiency
ADAM10	ADAM metallopeptidase domain 10	TGCCATGTCTGCTGTATGAAG	TCTTCCACTTCTCAGACCCTGT	1.9
ANXA7	annexin A7	AGTGTTGGCCGTGAGTTTTC	AGTAGAGCCTCTCAGCGAAG	2.1
CERS4	ceramide synthase 4	CTTCTACACTCGCCTTGTGC	GCAAGACCAGAACACATGCA	2.1
CHI3L1	chitinase 3 like 1	GCCAAACTACAGGACACCAC	CCCATCACCAGCTTATTGGC	1.9
CHIT1	chitinase 1	TTCCATGGCTTGTGGGAGAA	GATCAGTTTGTTGGCGGGAG	2
CLEC2D	C-type lectin domain family 2 member D	GCATGTCTGAAGGGCAATCT	TGGAAAGTGCAATCACAGCT	2
COMT	catechol-O-methyltransferase	CTGGACACCATCGACACCTA	CAGCCGAGTAGCCACAGTAA	2
FAS	Fas cell surface death receptor	CCGGACCCAGAATACCAAGT	TTGCTGGTTGGTGTGCAATT	2
GALK2	galactokinase 2	TCAAGTCCAGGTGGCAGAAC	CTCTTCCTGGTGCTCGAACA	1.9
HSD17B11	hydroxysteroid (17-beta) dehydrogenase 11	CATTTCTTCCAGCGATGATG	AGGCAGCCAGTTCTTCAGTC	2.1
JAK2	Janus kinase 2	ACAAAGTGAAAGAACCTGGTGA	CCACTCCAAAGCTCCAAACA	1.9
KAT5	lysine acetyltransferase 5	CCAGGCAACGAGATTTACCG	CGTCTTGTGGTCGAGGAAAC	1.8
LCK	LCK proto-oncogene, Src family tyrosine kinase	TGATGTGTGGTCTTTCGGGA	GTACAACTCCTCTGGGCAGT	1.9
MSN	moesin	AGATAGGCTTCCCTTGGAGTG	GTTAATTCGCAGCCGAGGAG	2
MYLIP	myosin regulatory light chain interacting protein	CTGTGAGGGCGAGATCAACT	AGGTAGACATGCTGGACGTG	2
RAB31	RAB31, member RAS oncogene family	CAAAACTGTGCCTTGTGGAA	CGCAGAGCCTCGATAGTACA	1.9
RARA	retinoic acid receptor alpha	CAAGACAAATCCTCAGGCTACC	CACCATGTTCTTCTGGATGC	1.9
SOD2	superoxide dismutase 2, mitochondrial	AAGTTCAACGGTGGAGGCCA	CGAAGGAACCAAAGTCGCGT	2
SSH1	slingshot protein phosphatase 1	ACAACCCAGCTCGATAACCT	GCAGGACTTGTAGGAAGGCT	1.9
STMN1	stathmin 1	CCAGAATTCCCCCTTTCCCC	CTTCTCGTGCTCCCGTTTCT	2
VAT1	vesicle amine transport 1	TGGGTCAGATACTGCCAAGG	CGACACGCTGAACTGATTCC	2.1
VNN2	vanin 2	TTCCCGAAGTGCTCCTTACT	AGGACAGGCTCAGATGTTCC	2
TFRC	transferrin receptor	TGAGGGAAATCAATGACCGTA	CCAGAAGATATGTCGGAATGG	Housekeeping gene
EPRS	glutamyl-prolyl-tRNA synthetase	CAGGTGCTGAGATGGGAAAG	AACCTGGTAGTGCTGGTTCA	Housekeeping gene
