# Supplementary material for: Time course study of the response to LPS targeting the pig immune gene networks
Source: BMC Genomics. 2017 Dec 22;18:988. doi: 10.1186/s12864-017-4363-5 (PMC5741867; doi:10.1186/s12864-017-4363-5)
Supplement: Supplementary file 2 — List of 9,530 unique genes differentially expressed in list (List1). (XLSX 2360 kb) [file 12864_2017_4363_MOESM2_ESM.xlsx]

## Sheet: DEG_22794
GENE SYMBOL	num_TRiX	Agilent_ProbeName	GENE DESCRIPTION	LPS_00H	LPS_01H	LPS_04H	LPS_24H
FAM122A	X54126	A_72_P210437	family with sequence similarity 122A	0.0148818604242202	0.997662218723322	7.2290394193616e-05	0.00520326952167785
Fam46a	X2368	O10775	family with sequence similarity 46 member A	0.744716537596113	0.0370985116538789	0.00955613520424863	0.0126642592781091
KLF4	X21097	A_72_P672762	Kruppel-like factor 4 (gut)	0.341506661425883	0.0370985116538789	0.00260113586998456	0.14307716680617
EIF4A2	X4	A_72_P609414	eukaryotic translation initiation factor 4A2	0.821614455157216	0.606926367640078	8.74379974289586e-05	0.0313609402325118
CST8	X6	gi|54501177|gb|CJ009409.1|CJ009409	cystatin 8	0.726321966043683	0.683103839823452	9.54482795281143e-06	0.575980839653965
TTL	X7	A_72_P223307	tubulin tyrosine ligase	0.602244212710326	0.732268184688432	0.0454912303519258	0.0927594256074639
OTUB1	X11	A_72_P292654	OTU deubiquitinase, ubiquitin aldehyde binding 1	0.344011149658089	0.940254847404073	0.000467498115331112	0.0156753415919856
MON1A	X15	O9872	MON1 homolog A, secretory trafficking associated	0.485717426718648	0.810190745903498	0.00244891211440272	0.0140131034524444
HIPK3	X18	A_72_P106136	homeodomain interacting protein kinase 3	0.366168817164955	0.457126980632419	0.0277948960089501	0.012015899288467
CK449926	X19	A_72_P199657		0.262228843962459	0.858093522870273	3.05304730592625e-05	0.0104789598242148
A_72_P288919	X20	A_72_P288919		0.826583513233671	0.870209593540504	0.000901514208571443	0.517102400545305
VEGFB	X24	gi|40800993|gb|CK453779.1|CK453779	vascular endothelial growth factor B	0.641565915747558	0.372210187584762	0.000191281774639524	0.0120783006195886
PSMC6	X30	A_72_P584361	proteasome 26S subunit, ATPase 6	0.782667227668731	0.786395764642832	0.000107058468077352	0.0272322045065283
MBD3	X39	A_72_P204042	methyl-CpG binding domain protein 3	0.293409717775372	0.915838075564906	0.000193691716991714	0.00497040863655143
ATP2B1	X48	A_72_P164586	ATPase plasma membrane Ca2+ transporting 1	0.521586199864314	0.980726926695682	6.42542937355895e-06	0.0720982972088181
SMARCB1	X52	O12366	SWI/SNF related, matrix associated, actin dependent regulator of chromatin, subfamily b, member 1	0.952589262964097	0.733513836214058	0.000181817865231782	0.00932629483528912
NA	X53	A_72_P204992		0.208086068741701	0.73872582975369	0.0146284464570285	0.00488273458336644
C14H10orf84	X59	A_72_P500335		0.622361848479192	0.519407979569725	0.0442869421859022	0.461118447289054
RAB5C	X60	A_72_P401983	RAB5C, member RAS oncogene family	0.165812960921859	0.528898327365809	1.54537911375846e-05	0.00869171877142087
GATSL3	X68	A_72_P210542	GATS protein-like 3	0.283723189824315	0.721378598618216	0.0140995614266079	0.00470399005563945
PIGTCRDC03	X70	gi|1041176|dbj|D49562.1|PIGTCRDC03		0.250224983973766	0.98732817688308	0.0144841441563836	0.00488273458336644
GALNS	X73	A_72_P677851	galactosamine (N-acetyl)-6-sulfatase	0.741457153249518	0.891069210280622	0.000329181803717747	0.112453655600815
TRA2B	X75	A_72_P569614	transformer 2 beta homolog (Drosophila)	0.609533384511121	0.892305930628761	6.53423526989272e-05	0.0268420872259267
NA	X83	A_72_P324338		0.32567830095241	0.669486019695276	1.95301048952547e-05	0.0164651585634677
Mtmr9	X89	O13389	myotubularin related protein 9	0.315021530534024	0.990003346903991	0.00260278606938423	0.0110593296603753
EIF6	X94	A_72_P063701	eukaryotic translation initiation factor 6	0.43550177923018	0.87165965571277	2.61162483537009e-05	0.00789620938081378
SPRTN	X97	A_72_P489084	SprT-like N-terminal domain	0.650382064667749	0.934768478361619	0.0105564865902124	0.0209380274328475
SIVA1	X100	gi|46172942|gb|CN158512.1|CN158512	SIVA1 apoptosis inducing factor	0.94824126863589	0.514993592105043	9.24474104506528e-05	0.0543402064888469
DOK2	X102	gi|115548244|dbj|AK231458.1|	docking protein 2	0.969256087887484	0.611604507161881	0.00324448911457083	0.129412256832612
WDFY3	X103	A_72_P140756	WD repeat and FYVE domain containing 3	0.750155360716485	0.977211902248691	0.000606279096522169	0.165945071829961
AK352200	X116	A_72_P080321		0.507035233845839	0.589426361589614	0.000307339871642751	0.0264097682374608
RAB28	X118	A_72_P208787	RAB28, member RAS oncogene family	0.599305991803394	0.671270546759232	1.2461789748961e-05	0.046529554336992
COQ5	X122	O3002	coenzyme Q5, methyltransferase	0.391114932682687	0.599986562008065	0.000285094053450336	0.0109923397366535
CWC15	X126	A_72_P352853	CWC15 spliceosome-associated protein	0.441355821846917	0.942213978009937	0.0130160038942239	0.0272068210931013
VTA1	X134	A_72_P367463	vesicle trafficking 1	0.899891694665695	0.906618610613064	3.11065386475659e-05	0.169467250326737
OBFC2A	X138	A_72_P601118	nucleic acid binding protein 1	0.572270691805063	0.805455018057033	2.70875074206286e-06	0.0343653314381767
NA	X139	A_72_P123811		0.323158112806749	0.453237483876325	5.77581027215014e-05	0.00833807850029756
POLH	X142	A_72_P332563	polymerase (DNA) eta	0.516716463034688	0.807219442781525	0.00273790036447548	0.0152458595590579
OTTSUST00000000708	X146	OTTSUST00000000708		0.497407933680031	0.91058524259199	0.0467521376338731	0.0103415993200055
NA	X149	A_72_P294329		0.638462647097435	0.840794010212212	0.000302717569352642	0.00500667196547795
ATP2C1	X156	A_72_P166411	ATPase secretory pathway Ca2+ transporting 1	0.479064124923519	0.809236873731319	0.00657664176174983	0.00497040863655143
NA	X164	A_72_P034361		0.742810114867069	0.931358184829638	0.00281177850885531	0.0459030281844526
NA	X170	A_72_P098191		0.331957421758852	0.821717893486376	0.0374515872320984	0.0140611556791683
isyna1	X171	O6349		0.260115993389301	0.991063429723494	0.00686910669492039	0.024943204307297
LITAF	X174	O4949	lipopolysaccharide induced TNF factor	0.837522816567585	0.963885032145589	9.30273073152161e-06	0.0101967402351675
ALDH9A1	X183	O5468	aldehyde dehydrogenase 9 family member A1	0.605353754931435	0.711501604109663	0.000127514787121112	0.0189567678967066
H3F3B	X187	A_72_P757782	H3 histone, family 3A	0.675861529524099	0.885606611476519	5.5603107562075e-06	0.0229876482674611
NA	X189	A_72_P317583		0.576816762987583	0.913451555558507	3.27059135730197e-05	0.0266952923465721
MAOB	X191	A_72_P146441	monoamine oxidase B	0.285726923001304	0.785493176370896	0.00140492080838647	0.0354133351921792
SF3B1	X193	A_72_P619885	splicing factor 3b subunit 1	0.656048946442807	0.790532675140705	1.75253181754947e-05	0.0198433632401969
APLF	X195	A_72_P190256	aprataxin and PNKP like factor	0.599233081903127	0.555172683284932	0.000919588392858223	0.0842502804363228
NECAP2	X196	O1764	NECAP endocytosis associated 2	0.939056571723406	0.776444567423845	3.78890303134773e-06	0.0216551279081245
S100A6	X201	A_72_P754446	S100 calcium binding protein A6	0.499385230527982	0.814170033107952	6.10837421326762e-06	0.0157294963120871
RPL14	X209	A_72_P204642	ribosomal protein L14	0.412681602252222	0.872677180542895	4.8555191534966e-05	0.017529329921588
NIPSNAP3A	X210	A_72_P494961	nipsnap homolog 3A	0.516071853815702	0.702016704349946	0.000255979818299066	0.0395878327140645
gck	X213	O5994		0.412313908647469	0.709940245150177	4.09860924956877e-05	0.116299293254361
VKORC1	X216	gi|34165825|gb|CF364326.1|CF364326	vitamin K epoxide reductase complex subunit 1	0.573451887616233	0.971552459914591	0.00857954468079866	0.0123769527553691
DN101677	X220	A_72_P097916		0.25413575926146	0.825339034720497	3.2978147289805e-05	0.00525622554586789
CPNE1	X227	A_72_P629699	copine 1	0.659973125696085	0.620210838714807	1.98204159421972e-05	0.0286139123413998
adal	X231	O8453		0.76022396208063	0.788772594233331	0.0295329824765645	0.010963511491167
MORC2	X237	A_72_P306373	MORC family CW-type zinc finger 2	0.568818228080928	0.709195794041207	0.000128810970768591	0.0304023542457196
KIAA0528	X241	O160	C2 calcium-dependent domain containing 5	0.61053831528848	0.991063429723494	0.00671835058353918	0.00709656221916767
HINT1	X245	O13778	histidine triad nucleotide binding protein 1	0.708837281506152	0.987599459405152	0.000444414719299108	0.455741267238419
NIPBL	X246	A_72_P041341	NIPBL, cohesin loading factor	0.287913312944444	0.934627642589855	0.000332455005749515	0.00687487697312556
NA	X247	A_72_P313163		0.528308416840991	0.855003896420678	0.0001041548380096	0.0160159351592772
NA	X248	A_72_P356758		0.47521644085907	0.842962840572568	0.00679933263225777	0.0543842474179949
SUN1	X249	A_72_P116496	Sad1 and UNC84 domain containing 1	0.547335214552036	0.560096994774595	0.000155195413058423	0.00935105760861172
IL18RAP	X250	gi|112759733|gb|DB791817.1|DB79...	interleukin 18 receptor accessory protein	0.848768447122406	0.782412030599107	0.000461776515375476	0.0698133477982287
Sln	X262	O11011	sarcolipin	0.507035233845839	0.685812356531939	0.00063864719302106	0.00746788937994518
NA	X263	A_72_P110451		0.58830594543021	0.837752942265944	1.59986247460304e-05	0.0452806244373799
C5H12orf45	X265	A_72_P071896		0.231151411138208	0.991885886862553	0.0222644536911515	0.0084608490373841
IGBP1	X266	O8841	immunoglobulin (CD79A) binding protein 1	0.318176238283059	0.764483127902666	0.000168569129191286	0.0159544594082857
ENSSSCT00000002188	X267	A_72_P298759		0.25081287288845	0.746466616638431	3.51250681826181e-05	0.0292940209959618
SRGN	X268	O915	serglycin	0.247261361322091	0.732268184688432	5.5603107562075e-06	0.00701877217054964
ACADM	X269	A_72_P581232	acyl-CoA dehydrogenase, C-4 to C-12 straight chain	0.500708453082629	0.920906868996025	0.00114564009376246	0.0136316856431322
ATF5	X272	O7841	activating transcription factor 5	0.364086440216876	0.979658412731511	0.0248436852354493	0.0546207138764003
IVNS1ABP	X273	O5104	influenza virus NS1A binding protein	0.637582024128265	0.92352848881993	9.49961137649919e-06	0.0184275843923419
ENSMUSG00000026870	X275	A_72_P006436		0.527449816864548	0.656895156760008	0.00187474739399074	0.00747438334426603
GAPDH	X286	A_72_P756170	glyceraldehyde-3-phosphate dehydrogenase	0.909581730941046	0.949957541054722	0.000279539608788502	0.144713268420212
SBAB-554F3.8	X287	OTTSUST00000000506		0.575660894863703	0.729780764322262	3.067941437014e-05	0.0263464111800782
NA	X293	A_72_P385228		0.485671340361197	0.998594831723074	0.0191456116842226	0.00504981413093684
CSTF1	X295	A_72_P177436	cleavage stimulation factor subunit 1	0.560745916373007	0.732268184688432	2.35155491901695e-05	0.0270020239674762
LDHB	X299	A_72_P592974	lactate dehydrogenase B	0.911633322867459	0.654701094345704	4.86176021574619e-05	0.0200534356208147
NA	X300	A_72_P316093		0.73529756246645	0.925266189370609	4.45729793016899e-05	0.0362590577677657
UBP1	X303	A_72_P110721	upstream binding protein 1 (LBP-1a)	0.456340819636417	0.926061538697621	0.00135351165707828	0.0150517861123444
TMEM138	X304	A_72_P082121	transmembrane protein 138	0.578776304168773	0.900832013825694	0.0113904463752562	0.00608286995940605
AK350064	X308	A_72_P366639		0.632588011548604	0.954335455662887	0.000169391953360065	0.205265030496266
SDHD	X311	A_72_P113436	succinate dehydrogenase complex subunit D	0.575662636795683	0.970919988392156	8.22676615692083e-06	0.0155127021679241
Cdk6	X319	O14748	cyclin-dependent kinase 6	0.615864935168644	0.816429211372085	0.00602954756157433	0.0092650214434905
NA	X326	A_72_P406023		0.348835644503932	0.944842931761248	0.0338937874927574	0.0734306904949785
IQGAP1	X328	A_72_P037371	IQ motif containing GTPase activating protein 1	0.293409717775372	0.968271656558415	3.97939466766761e-05	0.0104856525427516
FAM174A	X334	A_72_P002381	family with sequence similarity 174 member A	0.390513335770467	0.838563367579246	0.00717052596505808	0.0235917667759199
BZW1	X342	A_72_P748421	basic leucine zipper and W2 domains 1	0.519932368083396	0.87165965571277	0.000105532704980923	0.00488273458336644
RBMX	X344	O11773	RNA binding motif protein, X-linked	0.430408848742222	0.690754176076946	3.59380131934739e-05	0.00514010771366124
HNRPUL1	X345	gi|115552399|dbj|AK236404.1|	heterogeneous nuclear ribonucleoprotein U like 1	0.930514429449608	0.992628366511241	0.00101713970762498	0.0099449205318195
DNMT1	X346	A_72_P688426	DNA (cytosine-5-)-methyltransferase 1	0.778440193769579	0.656895156760008	0.000221817741845213	0.0222587273166556
EFNA4	X351	A_72_P280714	ephrin A4	0.834373684629098	0.656895156760008	0.0340204752336822	0.553093977584101
DIS3L	X354	A_72_P040281	DIS3 like exosome 3'-5' exoribonuclease	0.361275424147772	0.746463442595593	0.000894322750851895	0.0172907450520559
HSBP1	X356	A_72_P077345	heat shock factor binding protein 1	0.89936707563978	0.847964721041728	0.00259484020090221	0.042212399440499
DDOST	X360	A_72_P121901	dolichyl-diphosphooligosaccharide--protein glycosyltransferase non-catalytic subunit	0.987169110134595	0.698144413246921	0.000111040381645965	0.0335463893670149
clk3	X363	O10278		0.261091279929947	0.946017722361179	0.00122802675536292	0.00497040863655143
ATP2A2	X368	A_72_P569234	ATPase sarcoplasmic/endoplasmic reticulum Ca2+ transporting 2	0.296223612578412	0.788772594233331	2.57235641947813e-05	0.00691787347608593
ZNFX1	X369	A_72_P166066	zinc finger NFX1-type containing 1	0.677572971076543	0.990764228426175	1.5176676744743e-05	0.0308763656561609
COL4A3BP	X370	A_72_P265787	collagen type IV alpha 3 binding protein	0.43443230239582	0.842960978225444	0.0413560560026927	0.0167235959239832
TMEM168	X371	O13766	transmembrane protein 168	0.282495109559061	0.85523935018182	0.000885204990680534	0.00638602501866825
NDFIP2	X377	A_72_P565634	Nedd4 family interacting protein 2	0.227177045151	0.82470551083453	8.33668668488506e-05	0.010221470835145
Gtf2b	X396	O5296	general transcription factor IIB	0.568604980947139	0.992305434925175	4.64124444198297e-05	0.0118885248081896
P311	X399	A_72_P204177		0.301619227578492	0.883450692782159	0.0054901246975043	0.00526459526119377
NA	X404	A_72_P013876		0.899320497232102	0.713778359953118	1.59398904847342e-05	0.160012456724489
RPL27	X406	A_72_P321248	ribosomal protein L27	0.969256087887484	0.519407979569725	1.97576148082625e-05	0.0194390970672038
SAPS2	X410	O8614	protein phosphatase 6 regulatory subunit 2	0.622840805942707	0.935433557708181	0.0137523094906984	0.0169772304395768
AES	X412	A_72_P005401	amino-terminal enhancer of split	0.732809463125421	0.643252146873078	2.13038358013258e-05	0.0115861687920051
H3F3B	X414	A_72_P742844	H3 histone, family 3A	0.354521639499222	0.803248655227296	6.75837834603115e-06	0.0138715331634902
NA	X417	A_72_P259987		0.552471474035981	0.282449484471374	9.629658941426e-06	0.026187376529915
TNNI2	X419	A_72_P585911	troponin I2, fast skeletal type	0.48961782398356	0.906368571783412	8.09585352574604e-05	0.0131306798203882
SPI1	X420	gi|49274644|ref|NM_001001865.1|	Spi-1 proto-oncogene	0.709105219744287	0.951860687527871	5.09261866580514e-05	0.00981554259287858
GPN1	X424	A_72_P079206	GPN-loop GTPase 1	0.377433023732069	0.733551697956556	0.000533012508859421	0.00957171365989254
FAM158A	X426	A_72_P235812	ER membrane protein complex subunit 9	0.494494317419792	0.797102848575549	0.000346319445294281	0.00786330632658718
DN121090	X433	A_72_P431704		0.266353679808995	0.491661824811208	0.000222607921465426	0.00499284309652814
NUP133	X439	A_72_P501655	nucleoporin 133kDa	0.532173789070943	0.491661824811208	8.46727518257466e-05	0.0124162257349267
ISGF3G	X443	gi|118403857|ref|NM_001078670.1|	interferon regulatory factor 9	0.232629110239423	0.533437344808132	5.44360525040363e-06	0.00470399005563945
XM_003128958	X444	A_72_P132466		0.373067847001263	0.764765986876308	0.00348562070213043	0.00602125637412593
PI4KA	X448	A_72_P119596	phosphatidylinositol 4-kinase alpha	0.958787275972612	0.46104007150465	1.70615233959514e-05	0.0112137296353851
CK453970	X449	A_72_P348738		0.544979574567921	0.698763665753184	0.00529136681547277	0.0115539274043367
PCMTD1	X451	O13950	protein-L-isoaspartate (D-aspartate) O-methyltransferase domain containing 1	0.58830594543021	0.971223909638316	3.7864935666522e-05	0.0717977862600612
NA	X452	A_72_P317733		0.246975469608599	0.714877616971636	0.00111188076181673	0.00809666737442194
UFC1	X458	A_72_P586336	ubiquitin-fold modifier conjugating enzyme 1	0.307489318079396	0.926061538697621	6.28017183403909e-05	0.00548153764166941
CHML	X459	O10270	choroideremia-like (Rab escort protein 2)	0.388168737142012	0.906917782291569	0.00187860483692591	0.00946926282853039
C7H6orf25_antisense	X463	antisens_OTTSUST00000000463		0.517675191546388	0.847608521419808	0.0217001323041859	0.0439375202257936
BYS1	X466	A_72_P477175		0.636863041578935	0.963743266303323	0.000377387272920653	0.00930965330768341
H3F3B	X479	A_72_P796104	H3 histone, family 3A	0.596396704638922	0.838563367579246	1.52043267904591e-05	0.0131345998768973
RAB2A	X494	A_72_P597554	RAB2A, member RAS oncogene family	0.322996105099183	0.85944104385743	8.49613670250029e-05	0.00761570334592336
EIF3CL	X495	CUST_6_PI427286967	eukaryotic translation initiation factor 3 subunit C-like	0.301876312878845	0.906004456546478	0.000498051410491417	0.00644899051335219
DCLK1	X497	A_72_P104121	doublecortin like kinase 1	0.227177045151	0.847204580151925	0.0019006480053805	0.015149984621138
ENSSSCT00000000046	X507	A_72_P365868		0.749215804576056	0.756017598419927	0.00915062075039337	0.117456721966787
HHEX	X511	A_72_P414318	hematopoietically expressed homeobox	0.930094715123051	0.964429463505072	0.00534821844131692	0.0860594982755743
RASSF2	X513	A_72_P019951	Ras association domain family member 2	0.476861041484514	0.607140545148353	0.0123096381385129	0.973532625649833
TAF15	X516	A_72_P216262	TATA-box binding protein associated factor 15	0.348810735188077	0.849663656191663	0.00047992933224492	0.0478395190191213
TRAF5	X518	gi|115554981|dbj|AK240180.1|	TNF receptor associated factor 5	0.406393024764072	0.656895156760008	5.20126022346226e-06	0.00631624648988251
A_72_P365498	X526	A_72_P365498		0.726675306949681	0.845876183866969	0.0374887032100657	0.00804496728264686
ALG14	X531	A_72_P244972	ALG14, UDP-N-acetylglucosaminyltransferase subunit	0.322865183955338	0.720018315238153	0.0218124481064179	0.0268861835751169
C8orf76	X535	A_72_P162236	chromosome 8 open reading frame 76	0.314886123897155	0.933752057216265	0.00397193729539085	0.013886421503718
SLC12A9	X540	O1632	solute carrier family 12 member 9	0.485962856241804	0.84645763399184	3.61217835140094e-05	0.0076507733840517
XM_001925326	X547	A_72_P685801		0.575386113436186	0.886151704166939	5.16158398765582e-05	0.00980774367077564
NA	X548	A_72_P098406		0.632454480685216	0.957231919259514	5.38156936078256e-05	0.00970182317144925
NA	X553	A_72_P395278		0.280316838389099	0.97735215983691	0.000925599009858543	0.00470399005563945
C4orf19	X554	A_72_P304164	chromosome 4 open reading frame 19	0.409189228375413	0.752178884124477	0.000918738394682507	0.0738966126188606
EIF3F	X555	O12226	eukaryotic translation initiation factor 3 subunit F	0.779334949919094	0.681778593145839	0.000849978646415625	0.0168317635510496
NA	X556	A_72_P057241		0.469265007467234	0.907253365451082	0.00293161672053021	0.00952759485275086
NA	X557	A_72_P419589		0.644478729639221	0.986729679723376	0.0113926606828734	0.191840100395445
NA	X562	A_72_P362738		0.618417801027174	0.965834951699245	2.11458716000217e-05	0.0211173540328254
HLA-B	X564	O9607	major histocompatibility complex, class I, B	0.492684768364544	0.911907755658121	0.000168264190120803	0.0304363150257087
NA	X568	A_72_P203042		0.363543281514627	0.555172683284932	0.000323046447334713	0.00623768276107957
KIAA0038	X588	A_72_P391158		0.36911104003002	0.842962840572568	5.13365160989556e-05	0.0141790903041317
EFTUD1	X589	A_72_P232152	elongation factor like GTPase 1	0.508960411200053	0.480929806893467	8.2973760536993e-05	0.0141109103928756
PLCL2	X597	O12250	phospholipase C like 2	0.867265635019934	0.837752942265944	1.16680922607467e-06	0.00951722274693944
NA	X598	A_72_P107496		0.502751817684343	0.917674808605082	4.67882409625561e-05	0.0053994244210409
TEX264	X606	A_72_P296564	testis expressed 264	0.658737216094696	0.606414872749779	1.7120655718582e-05	0.0196206417046242
NA	X607	A_72_P058161		0.657321734873812	0.746463442595593	0.000259733154916622	0.0116735191613065
PIGU	X610	A_72_P073666	phosphatidylinositol glycan anchor biosynthesis class U	0.503788435796554	0.606926367640078	2.58314338565499e-05	0.0358087110355849
PIK3R5	X612	A_72_P723223	phosphoinositide-3-kinase regulatory subunit 5	0.21226024713211	0.769261749418521	2.32621459369284e-05	0.00598517939151192
CTSC	X621	A_72_P339553	cathepsin C	0.405770651863527	0.979709533091922	0.0187679202043156	0.103144707938868
MAGED1	X622	gi|49274614|ref|NM_001001860.1|	MAGE family member D1	0.334228658554268	0.640829274461708	7.37178355713447e-05	0.00642569261599349
SOS2	X625	A_72_P211277	SOS Ras/Rho guanine nucleotide exchange factor 2	0.435238088342183	0.789938908866028	6.18590031680037e-05	0.0220079174947482
Hmbox1	X626	O4174	homeobox containing 1	0.313194340241985	0.936481795149532	0.00817756177417642	0.00721320610505221
PPA1	X627	A_72_P489372	pyrophosphatase (inorganic) 1	0.655722101978216	0.889814120842738	0.00489727087944722	0.0185416086069433
NT5C2	X629	A_72_P712643	5'-nucleotidase, cytosolic II	0.787790544336576	0.940096809324526	1.15559922633512e-05	0.00685808412094869
RPL24	X635	A_72_P170526	ribosomal protein L24	0.927909701632119	0.732268184688432	0.0350075207722631	0.191167520772173
NA	X637	A_72_P259147		0.660555963805707	0.986491562730567	0.00218144874008815	0.00769967073018884
PHYH	X638	A_72_P199102	phytanoyl-CoA 2-hydroxylase	0.260746629506083	0.960633347303273	0.000518213580798532	0.00665405910304243
LOC100523433	X640	A_72_P062721		0.44852338357531	0.861343717128061	0.00182781936447234	0.00497040863655143
SMC6	X654	O10190	structural maintenance of chromosomes 6	0.348474652028684	0.657652231032379	0.00013605252615408	0.00763740040954495
HIPK1	X656	A_72_P025495	homeodomain interacting protein kinase 1	0.94399229240388	0.922949995605611	3.84040356789246e-06	0.120372826523852
C6orf35	X659	O657	transmembrane protein 242	0.966619684521247	0.711334708212183	8.8506958501837e-05	0.00922937652342314
AZIN1	X661	A_72_P510411	antizyme inhibitor 1	0.259751471971342	0.907451272143751	0.00306484303678831	0.0104966502303708
MPI	X665	A_72_P199672	mannose phosphate isomerase	0.348810735188077	0.606926367640078	4.44067849792106e-05	0.0127149277692276
SLC25A4	X670	O9208	solute carrier family 25 member 4	0.329129568694704	0.644525109231751	0.000111301746215182	0.0134705729751615
RCHY1	X675	A_72_P064111	ring finger and CHY zinc finger domain containing 1	0.652598761641675	0.641188162602323	2.84091430969269e-05	0.0363891348392016
PBX2P1	X677	O12939	pre-B-cell leukemia homeobox 2 pseudogene 1	0.309157959353536	0.980177978143727	0.000801431281100637	0.0281477454446455
LOC100153322	X679	A_72_P501297		0.423062597992963	0.767983632104661	0.00035569106700662	0.0103790493368069
NA	X680	A_72_P116806		0.387890921228078	0.797749152544757	2.20209054619182e-05	0.197485366842917
RAE1	X681	A_72_P541083	ribonucleic acid export 1	0.576960762599456	0.836928106352661	0.0170528773538588	0.00706710997335225
CD1B	X683	gi|47523189|ref|NM_213831.1|	CD1b molecule	0.300750131684655	0.990922273083814	0.0114755063856904	0.0142237013655079
NA	X684	A_72_P067236		0.512728321521821	0.952112823661926	0.0127129850978611	0.00704642262670844
XM_003120119	X691	A_72_P711963		0.957526655430333	0.373619871609575	0.00264700759802595	0.0669903888330139
NA	X694	A_72_P032671		0.486099550294705	0.995610486683531	7.36761866552419e-06	0.00627950586922059
RPS3A	X696	A_72_P514844	ribosomal protein S3A	0.294577453491316	0.735553182735701	6.70858260454559e-05	0.010059192923133
PRKAG1	X698	A_72_P223782	protein kinase AMP-activated non-catalytic subunit gamma 1	0.293409717775372	0.873275011071729	0.00109397005876734	0.0204472094669345
ARL8A	X704	O11317	ADP ribosylation factor like GTPase 8A	0.511221294034911	0.895295229158365	0.000159713408521593	0.0130690403815798
ELOVL1	X705	A_72_P387098	ELOVL fatty acid elongase 1	0.708705306803446	0.819067791199925	0.000240827897472746	0.0109003473152459
UBA7	X707	A_72_P347363	ubiquitin like modifier activating enzyme 7	0.325563200401366	0.945728686915481	0.000629195234543654	0.0207411899570828
ES445571	X710	A_72_P372743		0.761218667058553	0.966819981718754	0.00442293790748131	0.0185312830144865
LOC100516670	X714	A_72_P205237		0.743924538743705	0.821862396394949	0.00200978462313537	0.00617822238476052
NA	X719	A_72_P622763		0.956852665699457	0.642539747887055	4.93788022140648e-06	0.00795529647711516
NA	X720	A_72_P405528		0.257174753106245	0.98732817688308	0.000404399383001932	0.00533934081579656
CEP95	X729	A_72_P002021	centrosomal protein 95	0.706255281991192	0.612066634480426	0.000287694450300612	0.0118353073718206
NA	X731	A_72_P262162		0.991331248057054	0.949231613038799	0.031178149328963	0.141568298136885
TMEM131	X734	A_72_P214477	transmembrane protein 131	0.549208695578912	0.965558285212501	0.000243186530758297	0.0248846098030467
NCL	X738	A_72_P310249	nucleolin	0.932027263384866	0.990772366718318	0.000325059717330111	0.0590974996150239
CXorf21	X740	A_72_P465540	chromosome X open reading frame 21	0.823135544277036	0.79243187626535	6.36447264355807e-05	0.0528266131366517
ATP8A1	X743	A_72_P344983	ATPase phospholipid transporting 8A1	0.764417346759255	0.815032359168344	0.00266843782379029	0.00827282329188449
BRD4	X745	A_72_P316928	bromodomain containing 4	0.719198916817148	0.580983584822778	2.44181024320349e-05	0.00919624943087299
igf2bp3	X751	O11132		0.609327291210146	0.645566933494172	2.44256908938789e-05	0.0279501507313538
POLR3H	X757	A_72_P453514	polymerase (RNA) III subunit H	0.282406244702152	0.614484660150015	0.0358621430204747	0.0123137892453795
BX675698	X758	A_72_P011011		0.261091279929947	0.893259305756854	0.0106000768399235	0.0565844996487347
OCIAD1	X759	A_72_P375048	OCIA domain containing 1	0.56103374966814	0.821863127613343	8.44470272131855e-05	0.0125148826247935
GGH	X765	A_72_P186681	gamma-glutamyl hydrolase	0.507420066943296	0.986729679723376	0.0107493718219689	0.0136261053690651
NA	X768	A_72_P148136		0.269407684816181	0.831135846927277	2.19562768650851e-05	0.00874615871931653
TCP11L1	X771	A_72_P262662	t-complex 11 like 1	0.307489318079396	0.704159439593283	0.0040534627554341	0.00727328830741658
CSNK1G3	X772	A_72_P405063	casein kinase 1 gamma 3	0.278126910420547	0.708211419492584	0.00070459579684882	0.0146044831893196
PTPN6	X778	A_72_P004491	protein tyrosine phosphatase, non-receptor type 6	0.288657300432998	0.771661907744908	0.000274670077919066	0.00904297159435855
CALM1	X781	A_72_P601733	calmodulin 1 (phosphorylase kinase, delta)	0.847343181939204	0.758248397916416	6.68023084628608e-05	0.0175207591449036
RFC4	X792	A_72_P060136	replication factor C subunit 4	0.758368227436955	0.643811056198663	0.00321211040481065	0.0112599528644023
Galk1	X793	O12021	galactokinase 1	0.43059589015465	0.407171205578756	9.97148232621239e-05	0.00912320663422431
SLC25A6	X795	A_72_P518065	solute carrier family 25 member 6	0.593329258770071	0.671398353555016	0.000232500608443923	0.056983534542741
NA	X799	A_72_P341658		0.342377639466573	0.825568548303084	0.0140905888608523	0.00579821041338353
UBE2L3	X802	A_72_P587021	ubiquitin conjugating enzyme E2 L3	0.347707826328433	0.849295649163857	0.000305523906311944	0.00488273458336644
DN125476	X804	A_72_P285109		0.421198436063501	0.830741468735832	0.000926984566304797	0.00796390520432576
PTPN2	X811	A_72_P195322	protein tyrosine phosphatase, non-receptor type 2	0.401086006031055	0.739038962796017	0.00010991452806096	0.0483308969639288
NDUFS2	X813	A_72_P147631	NADH:ubiquinone oxidoreductase core subunit S2	0.93164040367919	0.609838726137835	2.03430329986444e-05	0.015554820402153
PCCB	X814	O2302	propionyl-CoA carboxylase beta subunit	0.420080956600983	0.864628786335045	0.00115802316685577	0.00898849525087601
NA	X817	A_72_P688411		0.490577204336595	0.814196567979088	0.00520237657654127	0.00830295203943223
SRSF1	X820	A_72_P303014	serine/arginine-rich splicing factor 1	0.762719516708419	0.564739101956399	5.24817007436581e-05	0.0123143218184697
GOLGA4	X822	A_72_P485036	golgin A4	0.320261844581668	0.604388599499491	8.6428924247689e-05	0.0149225701634165
TALDO1	X844	A_72_P293424	transaldolase 1	0.678124051000969	0.984999730135226	1.80706535180862e-05	0.0186715946430267
RPP30	X851	A_72_P125676	ribonuclease P/MRP subunit p30	0.310671447485427	0.874132098080169	0.000772717329153183	0.0147145953589013
HDH	X855	A_72_P180701		0.650070815728939	0.681003241437178	0.00624811344967925	0.00869319152683882
MBIP	X862	A_72_P051376	MAP3K12 binding inhibitory protein 1	0.240964981209852	0.821786311581702	0.000736470622974075	0.00497040863655143
BCAP31	X864	O8850	B-cell receptor-associated protein 31	0.293409717775372	0.960510040561388	6.83771784267843e-05	0.00745186030403802
TRAPPC4	X872	O12216	trafficking protein particle complex 4	0.650860951900317	0.893457081287448	2.59533386967083e-05	0.0226279272414708
LOC100519991	X876	A_72_P108081		0.416222874874067	0.946699194035453	0.000717502701515312	0.0236678357528382
LENG8	X878	A_72_P156236	leukocyte receptor cluster (LRC) member 8	0.655722101978216	0.612066634480426	2.48457011147595e-05	0.010979020945646
TGFBR2	X885	gi|28578569|gb|CB287615.1|CB287615	transforming growth factor beta receptor 2	0.511748594730856	0.926061538697621	0.00188299100272612	0.0662070873544132
NA	X889	A_72_P313883		0.817249854102997	0.823950820782669	0.0375378582277212	0.841106621731743
ITM2C	X892	O12050	integral membrane protein 2C	0.833094467705271	0.654701094345704	1.84626491891594e-06	0.112941903696982
ECHS1	X896	A_72_P767234	enoyl-CoA hydratase, short chain, 1, mitochondrial	0.819154110597698	0.690354911914698	6.46494861776935e-06	0.0150285982433007
FOXO1	X898	A_72_P452642	forkhead box O1	0.322865183955338	0.936751868312095	0.0389579270382689	0.00520326952167785
VRK1	X902	A_72_P342654	vaccinia related kinase 1	0.458005944615241	0.75786589606377	0.0125795294677811	0.793886180180463
BAZ2A	X906	A_72_P389308	bromodomain adjacent to zinc finger domain 2A	0.650436924086033	0.64534086263863	1.34375241830825e-05	0.00981554259287858
SMAP2	X911	A_72_P406613	small ArfGAP2	0.58830594543021	0.75460681138258	1.32106643009699e-05	0.100187904541695
STT3A	X912	A_72_P237527	STT3A, catalytic subunit of the oligosaccharyltransferase complex	0.411243019735149	0.878315808190171	0.00371014492754814	0.00929772248271759
PVRL2	X913	A_72_P416293	nectin cell adhesion molecule 2	0.817713010668878	0.836163286481497	7.99823480434865e-05	0.0157670921426732
NA	X917	A_72_P260627		0.78043489529255	0.726822157702576	0.000202377040990835	0.0765804994748957
SLA11	X921	OTTSUST00000001078		0.286006368518515	0.838563367579246	6.10837421326762e-06	0.00497488605279263
NA	X925	A_72_P387123		0.571931518487968	0.515233885634027	2.17274361747124e-06	0.0530105377829956
FCN1	X926	gi|47523407|ref|NM_214160.1|	ficolin 1	0.391913361156519	0.607247660502626	8.78537252703582e-05	0.0633956214053998
CHCHD10	X929	A_72_P179836	coiled-coil-helix-coiled-coil-helix domain containing 10	0.494106937184491	0.827073461898331	0.0194386402018165	0.0295757902430178
AK343505	X934	A_72_P597908		0.511839933078866	0.990764228426175	0.0179988658727509	0.00865242925805347
GCN1L1	X935	A_72_P063781	GCN1, eIF2 alpha kinase activator homolog	0.274043125832774	0.983799853068634	0.000410170814963951	0.00979886755313577
NPR2	X936	A_72_P122196	natriuretic peptide receptor 2	0.518502958867921	0.893457081287448	0.01970277916775	0.0177631428632596
MYOG	X937	A_72_P177666	myogenin (myogenic factor 4)	0.489246195592345	0.95287887560189	0.000463212581028562	0.0136956029527272
lass2	X939	O10313		0.612612378482432	0.852005531959373	3.00755019826104e-05	0.0098409377637358
ARID4A	X941	A_72_P116431	AT-rich interaction domain 4A	0.754945326842165	0.820676727126773	0.0290023145164069	0.0174661336392125
HERC1	X942	A_72_P548856	HECT and RLD domain containing E3 ubiquitin protein ligase family member 1	0.547036699809643	0.922949995605611	0.00340484216284663	0.0189075350191898
GLT8D1	X944	A_72_P624990	glycosyltransferase 8 domain containing 1	0.620908654930166	0.762557237417684	5.75146009029843e-05	0.0124442749615011
Tmem170b	X953	O4860	transmembrane protein 170B	0.621329997353931	0.680797015733898	0.000673377530159942	0.0185832712990891
NUP133	X957	A_72_P397039	nucleoporin 133kDa	0.801502386185278	0.927988822204972	0.000566868269950069	0.0447003856374583
IMPDH1	X958	A_72_P412413	IMP (inosine 5'-monophosphate) dehydrogenase 1	0.795036238433774	0.627191392248689	0.000264193309487964	0.0112202714259203
AK345746	X963	A_72_P123751		0.762915567495834	0.778673127965885	1.7546070970253e-05	0.0235123398173725
PCMT1	X965	A_72_P184771	protein-L-isoaspartate (D-aspartate) O-methyltransferase	0.282675084268931	0.654701094345704	0.0384355957777665	0.0126049383174399
KIAA0652	X967	O5557	autophagy related 13	0.607591882383266	0.81650125306888	8.85966459326199e-06	0.00811439043355104
EW620034	X968	A_72_P354118		0.316245032035055	0.645566933494172	4.22468838174737e-05	0.0208681542348081
MRPL42	X971	A_72_P073546	mitochondrial ribosomal protein L42	0.76121129823124	0.726822157702576	0.000343908928050472	0.0188807635728397
GOSR1	X973	O10243	golgi SNAP receptor complex member 1	0.776586991306554	0.994089154359489	0.000298751145368019	0.0091758288041738
ERBB3	X975	A_72_P049486	erb-b2 receptor tyrosine kinase 3	0.732462925446677	0.70063403367766	0.000105374365563697	0.0305357951416153
SMARCA2	X976	A_72_P396858	SWI/SNF related, matrix associated, actin dependent regulator of chromatin, subfamily a, member 2	0.328980050811624	0.825710646845834	6.94049035210488e-05	0.00812873112641399
SDHD	X977	A_72_P177861	succinate dehydrogenase complex subunit D	0.645100680716854	0.903484678378002	9.64506730858978e-06	0.0245242302528627
PMAIP1	X983	A_72_P303319	phorbol-12-myristate-13-acetate-induced protein 1	0.420285139808022	0.839881832521546	3.39524004748258e-06	0.00737004564337517
MTDH	X984	A_72_P557485	metadherin	0.856003821816959	0.939375407305966	2.63067870146275e-05	0.0192456930145597
AK236243	X985	A_72_P593439		0.227177045151	0.958070075515561	0.00101778571124359	0.0122445999927811
CD97	X999	A_72_P482338	adhesion G protein-coupled receptor E5	0.660555963805707	0.70063403367766	2.06303797207126e-05	0.0165308755256068
LIMS1	X1004	A_72_P279654	LIM zinc finger domain containing 1	0.962698656872073	0.951797592551762	0.00094477009657991	0.019673547259084
EID1	X1008	A_72_P365963	EP300 interacting inhibitor of differentiation 1	0.380204447328154	0.732551655600951	0.00229068761026009	0.00671427999133376
FNTA	X1015	A_72_P352713	farnesyltransferase, CAAX box, alpha	0.622391072810759	0.564840681489829	5.51232577428137e-05	0.00841549077310435
YY1	X1020	gi|115545597|dbj|AK230712.1|	YY1 transcription factor	0.485855336590313	0.97736033484357	0.000139450498677766	0.00617047378333841
ZNF292	X1024	A_72_P396798	zinc finger protein 292	0.966812519712884	0.96881245776227	0.048741180900214	0.144814049589273
TPM1	X1025	A_72_P741196	tropomyosin 1 (alpha)	0.757245911440503	0.743649897748798	0.0441199656241515	0.265712436633186
CD3G	X1027	A_72_P088461	CD3g molecule	0.61842427689373	0.657652231032379	5.46402705053995e-05	0.0166651044936966
RSF1	X1029	A_72_P761476	remodeling and spacing factor 1	0.918212895792959	0.920293828479193	0.00171954705769034	0.0115193602356779
NA	X1036	A_72_P217152		0.589724276457497	0.594425799088025	0.000167886639885731	0.00858034158495275
COPS4	X1046	A_72_P796414	COP9 signalosome subunit 4	0.462685607039475	0.984524690053123	7.90473964306523e-05	0.0134747224320783
IQGAP1	X1049	A_72_P047916	IQ motif containing GTPase activating protein 1	0.938552150620455	0.977317349328962	1.39896189744361e-05	0.0284720817209598
NA	X1055	A_72_P142816		0.471765637733248	0.597004699170001	0.0179680288310968	0.017612809369091
CSTB	X1056	A_72_P069781	cystatin B	0.766173441278371	0.752068873180864	4.04626938820472e-05	0.0966614782345874
TSPAN3	X1059	A_72_P194882	tetraspanin 3	0.369210185943262	0.969717108332682	3.63947035395316e-05	0.00630820212130355
NA	X1062	A_72_P407548		0.429713642015626	0.969215553439764	2.50105611318294e-06	0.0149598892634133
VANGL1	X1064	A_72_P475403	VANGL planar cell polarity protein 1	0.348835644503932	0.844001592357275	0.000416412703915355	0.0121242629686472
MRPL21	X1065	O12769	mitochondrial ribosomal protein L21	0.710635488459529	0.953431126532446	0.00151870125755158	0.033351003435743
CD9	X1068	A_72_P649251	CD9 molecule	0.629611960396151	0.453237483876325	0.000166213999497698	0.00775291180813444
DDX39B	X1089	A_72_P550401	DEAD-box helicase 39B	0.227177045151	0.949635708448079	0.00135296076642893	0.00809944007781618
TES	X1095	A_72_P441943	testin LIM domain protein	0.476158776586595	0.688584171068847	0.000410763770021244	0.0271676382372472
UCHL5	X1108	A_72_P600213	ubiquitin C-terminal hydrolase L5	0.375831109063191	0.971064055528475	0.00319333349245945	0.00686555811697845
MEGF9	X1112	O10420	multiple EGF like domains 9	0.851509364395939	0.868020824125171	7.18166204210219e-06	0.329670461391129
NA	X1114	A_72_P075381		0.623090184033241	0.809236873731319	1.17707204613838e-05	0.0322475745599025
PPP1CC	X1116	gi|113205693|ref|NM_001044560.1|	protein phosphatase 1 catalytic subunit gamma	0.447714462802343	0.97869650635099	0.000132519761471668	0.00742573674401542
NA	X1123	A_72_P317063		0.874193851095321	0.964472216840688	0.0104788513725504	0.433952772722265
LIMS1	X1133	A_72_P072901	LIM zinc finger domain containing 1	0.514577016145793	0.792622109346623	2.39035242040553e-05	0.031148440791932
TDP2	X1135	A_72_P476248	tyrosyl-DNA phosphodiesterase 2	0.327565451409432	0.979295736174752	0.00253335781026151	0.0310346239642152
RPS6KA3	X1138	A_72_P381373	ribosomal protein S6 kinase A3	0.764773073666399	0.991063429723494	0.00457665927543491	0.0118118314497454
SSR1	X1139	A_72_P098926	signal sequence receptor, alpha	0.312179163493343	0.606926367640078	0.000533805457215135	0.00745186030403802
RCN2	X1147	A_72_P664150	reticulocalbin 2	0.227177045151	0.977211902248691	0.0365465696806043	0.0525577813757791
Tgif1	X1150	O4900	TGFB induced factor homeobox 1	0.353504911426302	0.695745388115307	0.000144780380113865	0.00508426499989758
TXNDC12	X1154	A_72_P286184	thioredoxin domain containing 12	0.227177045151	0.992366890530874	0.00243227772545433	0.0122880555827367
EXOSC3	X1156	A_72_P494751	exosome component 3	0.316245032035055	0.854341484302107	0.000877626710594782	0.00805559313668877
ATP5B	X1167	O14585	ATP synthase, H+ transporting, mitochondrial F1 complex, beta polypeptide	0.88779816454206	0.839515444338619	0.000102096732797576	0.00779175583054367
EW296706	X1169	A_72_P352578		0.49994167258228	0.798908049550853	0.0012801618287309	0.0606993962608665
ANXA5	X1173	gi|115547936|dbj|AK234913.1|	annexin A5	0.359335756801082	0.991063429723494	7.43284793880559e-05	0.055985787016363
INHBA	X1177	gi|47522875|ref|NM_214028.1|	inhibin beta A	0.259751471971342	0.808185221034039	0.000131610332273571	0.0180698640484547
Il1a	X1180	O1485	interleukin 1 alpha	0.92055784008497	0.772143522199779	0.0405486216880245	0.0182884428140728
NA	X1188	A_72_P406758		0.400842796267714	0.990912602476975	0.00923947088628303	0.139071313430558
TFEB	X1193	A_72_P140726	transcription factor EB	0.529264525666249	0.824594571455306	8.29267802513957e-05	0.0140936809569882
VCL	X1198	A_72_P587836	vinculin	0.696908863497611	0.654701094345704	0.000721284746571665	0.0525748948863421
CYTB	X1207	A_72_P721553	cytochrome b	0.954088255191726	0.700780516881161	6.49111987863841e-05	0.0762343949825309
NT5C2	X1214	A_72_P341128	5'-nucleotidase, cytosolic II	0.706802428402308	0.986729679723376	8.26899411753612e-05	0.0119987856143757
NA	X1215	O7882		0.748551036282122	0.634889787664974	7.03632785305245e-05	0.0151747093142002
WDYHV1	X1216	A_72_P190456	WDYHV motif containing 1	0.435535508214662	0.683536749980222	0.00259269269266235	0.106203185411748
SLC39A10	X1222	O1412	solute carrier family 39 member 10	0.467593236124094	0.795247287177182	0.00152747511895046	0.00488273458336644
TDRD7	X1227	A_72_P494791	tudor domain containing 7	0.424739680413609	0.949227693325999	1.56268898701479e-05	0.0112343126902294
CEBPD	X1228	A_72_P345453	CCAAT/enhancer binding protein delta	0.76022396208063	0.997675146288919	0.00303308840828302	0.148334203412501
NA	X1235	A_72_P071466		0.395710614542354	0.84745322033631	0.000159936258319668	0.0284659314315361
NAA15	X1241	A_72_P203972	N(alpha)-acetyltransferase 15, NatA auxiliary subunit	0.343430115965741	0.670637091541948	0.000864288005111105	0.0488223642070763
APP	X1248	A_72_P754173	amyloid beta precursor protein	0.567026695343971	0.939375407305966	0.00456384704376581	0.0483590972732207
ANKHD1	X1254	A_72_P195227	ankyrin repeat and KH domain containing 1	0.673473975776587	0.98529298389899	0.00162557870079589	0.0102434106456302
SLA-DMA	X1258	OTTSUST00000000514		0.525644560034874	0.814170033107952	5.37697491151035e-05	0.0217846370014559
ANGPTL4	X1260	A_72_P165341	angiopoietin like 4	0.26797171673531	0.683536749980222	0.000164546158610371	0.00541071665664739
PA2G4	X1263	A_72_P406808	proliferation-associated 2G4	0.82908084550502	0.723790481229379	0.00126443736285712	0.00631967305158138
NMB	X1265	A_72_P441888	neuromedin B	0.426250175338118	0.734852642542104	0.00255018741187097	0.0229056198361281
RPL26L1	X1266	O11435	ribosomal protein L26 like 1	0.670263468719536	0.654701094345704	0.0120027564887712	0.387595787390328
C6orf106	X1273	A_72_P255452	chromosome 6 open reading frame 106	0.501993207816929	0.936454699712675	4.79756745784404e-05	0.0221659560979872
KDM5B	X1276	A_72_P255587	lysine demethylase 5B	0.38763616798696	0.885606611476519	6.82582204659611e-05	0.0113229245816677
LOC100512886	X1277	A_72_P402948		0.801945127613495	0.660076850655537	1.03281851352575e-05	0.234513400319423
NA	X1279	A_72_P237262		0.293409717775372	0.823950820782669	3.64557590553039e-05	0.00935105760861172
RXRB_antisense	X1286	antisens_OTTSUST00000000724		0.766209939888455	0.746463442595593	0.0176421141611057	0.758264954388168
BZW1	X1292	A_72_P731003	basic leucine zipper and W2 domains 1	0.523654143724254	0.702858695451274	1.38526254677479e-05	0.0228572877062546
REG4	X1293	A_72_P424224	regenerating family member 4	0.508473832333351	0.839204661066387	9.75510652607065e-06	0.166387722199959
NA	X1305	A_72_P325728		0.227177045151	0.876570022120754	4.10550877674477e-06	0.0657344036943272
RPP21	X1306	OTTSUST00000001090	ribonuclease P/MRP subunit p21	0.208086068741701	0.687774331667659	8.68857325922881e-05	0.00470399005563945
ENSSSCT00000004966	X1308	A_72_P247287		0.92071691905328	0.98732817688308	2.40086839603863e-05	0.106133322902286
RABGAP1	X1309	A_72_P081371	RAB GTPase activating protein 1	0.282675084268931	0.992305434925175	4.71635961181093e-05	0.0182865038421446
Eif2c4	X1313	A_72_P394103		0.523654143724254	0.742758968112254	6.30337820912703e-06	0.0129282394683035
SLC39A7	X1315	A_72_P371123	solute carrier family 39 member 7	0.470318648184613	0.949698440003766	0.000608323637956848	0.0283658228707421
XM_003355344	X1318	A_72_P716933		0.454450410410525	0.947157726124621	0.0286480248689934	0.01120082952827
NA	X1327	O9084		0.744804314029499	0.862572193226302	0.0260965805490346	0.00701406536226417
NA	X1332	A_72_P098781		0.563944467594903	0.920220012265859	5.64364304533936e-05	0.00918974548992024
PPIL2	X1335	A_72_P656010	peptidylprolyl isomerase like 2	0.571826944389206	0.901633794317567	0.00430468665084295	0.0201673296289865
Bcl7c	X1337	O13111	B-cell CLL/lymphoma 7C	0.889562682363047	0.704739482635036	4.48514644385656e-05	0.0132862175641259
SPIRE2	X1338	A_72_P163976	spire type actin nucleation factor 2	0.443396106682054	0.924432047364272	0.0239400130260538	0.00800123729940923
VDAC1	X1342	A_72_P035526	voltage dependent anion channel 1	0.935578785509798	0.821717893486376	0.00179139513252426	0.013806715864951
NA	X1346	A_72_P391918		0.758000764578019	0.797719868919959	0.0269659883501144	0.013480402145699
JKAMP	X1347	O12376	JNK1/MAPK8-associated membrane protein	0.668399207544203	0.678481808779257	1.09234146418549e-05	0.0117560091474439
TREM1	X1348	A_72_P232252	triggering receptor expressed on myeloid cells 1	0.806558854542804	0.99356169560543	2.03708106001824e-06	0.0303978445237752
PRR22	X1358	O14335	proline rich 22	0.405450673889189	0.983799853068634	0.0265307138687116	0.00744034922747952
KIAA0528	X1361	A_72_P311378	C2 calcium-dependent domain containing 5	0.87931640646633	0.936454699712675	0.000161971814535733	0.00620033222062304
PMAIP1	X1362	gi|47523385|ref|NM_214147.1|	phorbol-12-myristate-13-acetate-induced protein 1	0.426944773820993	0.871368792696137	2.03708106001824e-06	0.00727254703457401
SCFD1	X1364	A_72_P546621	sec1 family domain containing 1	0.558234921829874	0.989930787687731	0.00278945711730249	0.00777153242994834
A_72_P509930	X1367	A_72_P509930		0.885024698435786	0.670637091541948	7.10229049414878e-06	0.0355805654975843
UAP1	X1368	A_72_P588691	UDP-N-acetylglucosamine pyrophosphorylase 1	0.615225900464084	0.858087902063696	0.00026909868688593	0.0409321968824543
SLMAP	X1369	A_72_P217312	sarcolemma associated protein	0.27440464940471	0.984081615038801	5.93037953420724e-05	0.00499284309652814
BPTF	X1374	A_72_P058206	bromodomain PHD finger transcription factor	0.799226942513359	0.927581169901668	4.0458744049962e-05	0.015378674589072
TMBIM4	X1378	A_72_P321858	transmembrane BAX inhibitor motif containing 4	0.371165004770013	0.872482756627518	0.000125577444663863	0.0101744518468151
LOC100524270	X1382	A_72_P199327		0.320496094831284	0.707713150889657	4.89151242948242e-05	0.00663927914840336
A_72_P111206	X1385	A_72_P111206		0.517675191546388	0.85944104385743	0.00607351909878989	0.0174565219813032
CELF2	X1390	A_72_P436039	CUGBP, Elav-like family member 2	0.615864935168644	0.812713273921486	7.78466491185181e-05	0.00736839548825408
HMGB1	X1398	A_72_P658252	high mobility group box 1	0.891212202087119	0.607247660502626	0.00235286791720405	0.019673547259084
NA	X1400	A_72_P011611		0.257174753106245	0.980361711367904	0.000513796687586086	0.00497040863655143
RAD23B	X1403	A_72_P494981	RAD23 homolog B, nucleotide excision repair protein	0.699304496136603	0.830990973402007	0.000729418766924905	0.021450509988283
ARFGEF1	X1406	A_72_P694092	ADP ribosylation factor guanine nucleotide exchange factor 1	0.710892984278766	0.956285223472871	8.77932062997409e-05	0.00529805251258911
AIF1	X1411	OTTSUST00000000529	allograft inflammatory factor 1	0.227177045151	0.561015875804338	0.000175053917275251	0.00470399005563945
NUP35	X1414	A_72_P160966	nucleoporin 35kDa	0.399000628464299	0.904845745229883	0.0106837552956222	0.00689827934609989
C6orf72	X1415	A_72_P412998	glycoprotein integral membrane 1	0.633227582948478	0.852005531959373	0.019727281703392	0.0181224550303261
IGJ	X1425	gi|28576294|gb|CB285340.1|CB285340	joining chain of multimeric IgA and IgM	0.80761558433894	0.277823946087532	0.0118915378817367	0.126163308407893
rgp1	X1428	O612		0.391114932682687	0.888134015038546	0.000333245067865052	0.109407502777359
NA	X1430	A_72_P183296		0.263950564738247	0.465145652194022	0.0373281964557554	0.00841819232785437
TRIM38	X1431	O9770	tripartite motif containing 38	0.246217633744395	0.986865967215715	4.22671439848522e-06	0.00470399005563945
ATP1B1	X1433	A_72_P601328	ATPase Na+/K+ transporting subunit beta 1	0.737353174605142	0.755633456872921	0.0215176108767576	0.0341395868824561
PSMD9	X1436	A_72_P127131	proteasome 26S subunit, non-ATPase 9	0.916031954405828	0.721187802107597	2.35291916871987e-05	0.0351890723934242
Cdc73	X1447	O3517	cell division cycle 73	0.477938564114714	0.862597845751769	0.000116799302634951	0.0193376187638688
ETFA	X1449	A_72_P584606	electron transfer flavoprotein alpha subunit	0.547427618362063	0.943894940763806	0.00757988318274102	0.00931288830820048
ZIC4	X1452	A_72_P530580	Zic family member 4	0.834159022640289	0.985617795985227	0.019756279945256	0.225163934177734
NA	X1464	A_72_P037656		0.507035233845839	0.963743266303323	0.0203327685908658	0.0109561900799446
NA	X1472	A_72_P429424		0.498978818512667	0.920220012265859	9.52951126572791e-05	0.0126941892138868
SEPW1	X1473	A_72_P077721	selenoprotein W, 1	0.649404797853041	0.750465010697726	0.00154821418934243	0.0126696088078953
MED7	X1474	A_72_P177591	mediator complex subunit 7	0.317998206818948	0.983970128875282	6.00399616920078e-05	0.0127520167677745
SEPHS2	X1478	A_72_P675665	selenophosphate synthetase 2	0.662455530350272	0.900925882735967	5.88369877956903e-06	0.0217852093494448
SLA1	X1480	A_72_P440391		0.38712022904129	0.900951209137959	1.24862855485001e-05	0.00757386517302364
CCR5	X1485	A_72_P146516	C-C motif chemokine receptor 5 (gene/pseudogene)	0.549660526452296	0.480929806893467	0.0230275089267753	0.0114387502780739
CRLF3	X1486	A_72_P168991	cytokine receptor like factor 3	0.924376246899212	0.690063973332383	7.92823884004743e-06	0.030960658872501
NA	X1487	A_72_P218107		0.653928430204459	0.930924607997694	0.000155568169587448	0.0148194813856841
NA	X1489	A_72_P023546		0.790668053318088	0.561015875804338	0.000130787868595864	0.0424319543675446
DNAJC15	X1492	A_72_P263268	DnaJ heat shock protein family (Hsp40) member C15	0.446302041046421	0.809236873731319	2.93863456503918e-05	0.0168689157909994
A_72_P235112	X1494	A_72_P235112		0.681890351190893	0.72405725118112	0.000428083251178553	0.0820873404288969
TSC1	X1495	A_72_P000511	tuberous sclerosis 1	0.317998206818948	0.858093522870273	0.000230454347435248	0.00772074049480224
Xpo5	X1497	O12601	exportin 5	0.619703824942095	0.625292702143585	8.7751135941628e-05	0.0296388325786868
EIF4G3	X1498	A_72_P096786	eukaryotic translation initiation factor 4 gamma 3	0.785962986181549	0.923827422633521	0.01222696825217	0.0678252097180288
AK349999	X1503	A_72_P013741		0.450978417031913	0.692817078503349	0.0172039539832408	0.00526459526119377
LOC789148	X1509	A_72_P366033		0.562520056211321	0.809236873731319	0.000469925953739395	0.0331466452894376
CLYBL	X1513	A_72_P453110	citrate lyase beta like	0.517675191546388	0.765504631559882	0.00821706834579468	0.134132091000798
MTHFS	X1516	A_72_P498903	5,10-methenyltetrahydrofolate synthetase (5-formyltetrahydrofolate cyclo-ligase)	0.745339230174848	0.979401356483315	9.24814093472685e-07	0.0323280400158644
CAPN3	X1517	gi|113205565|ref|NM_001044529.1|	calpain 3	0.944243609929704	0.746463442595593	2.03335259826838e-05	0.00973585857357176
C14orf2	X1519	O12121	chromosome 14 open reading frame 2	0.6616869355615	0.719756701505434	7.73466105420641e-06	0.0530598807474972
mRpL12	X1523	O11859		0.349489235079365	0.943100036165706	0.000253742295105376	0.00470399005563945
ATP5J2	X1524	A_72_P440101	ATP synthase, H+ transporting, mitochondrial Fo complex subunit F2	0.818184631739977	0.814170033107952	0.0366170865828015	0.243677379054015
TNFRSF1A	X1526	A_72_P569839	tumor necrosis factor receptor superfamily member 1A	0.927036858527202	0.717265279574035	1.96585533179157e-05	0.077583882865173
ATXN10	X1529	A_72_P442621	ataxin 10	0.60063982451765	0.732551655600951	3.88561292382346e-05	0.0104237679798038
XR_130535	X1533	A_72_P097521		0.293409717775372	0.949698440003766	0.0400694092063589	0.0362078460448257
IL10	X1534	A_72_P440601	interleukin 10	0.398894079998933	0.330161824074212	0.0110599355777179	0.0303978445237752
FGD4	X1535	A_72_P028901	FYVE, RhoGEF and PH domain containing 4	0.778428515774192	0.692948298320635	0.000421818323556814	0.0230972577855084
STX16	X1539	A_72_P549611	syntaxin 16	0.293409717775372	0.979862626930954	0.00110319200886622	0.00932067977971827
IFIT2	X1540	A_72_P002311	interferon induced protein with tetratricopeptide repeats 2	0.460321922129609	0.984666272962163	2.6856356152243e-06	0.00828231650774807
ATP6V1G1	X1541	A_72_P636323	ATPase H+ transporting V1 subunit G1	0.522644356126079	0.644462278761961	1.72120324722829e-05	0.0101641655430321
ATG5	X1547	A_72_P538278	autophagy related 5	0.614424308499902	0.838563367579246	3.15004538186284e-05	0.0175659322753711
Apex1	X1549	O2537	apurinic/apyrimidinic endodeoxyribonuclease 1	0.447764687204591	0.648873476815764	0.00387078079607647	0.00783007579930494
LNPEP	X1556	gi|71966871|gb|BW962389.1|BW962389	leucyl/cystinyl aminopeptidase	0.922651905369639	0.935175497024805	0.000490042703655853	0.0161895312890016
SUPT16H	X1557	O14600	SPT16 homolog, facilitates chromatin remodeling subunit	0.864894452394735	0.819401557783236	0.0134329850197485	0.010006489386718
MAP2K6	X1559	A_72_P244797	mitogen-activated protein kinase kinase 6	0.309157959353536	0.717475786545844	4.98645374826825e-05	0.0107277975548617
SF3B4	X1563	O12287	splicing factor 3b subunit 4	0.47776139958429	0.868797535868717	0.000143343153264886	0.00497040863655143
COL11A2	X1564	OTTSUST00000000534	collagen type XI alpha 2	0.230835542775145	0.65000046764815	0.0159601655702894	0.0157775887064989
PCBP2	X1565	A_72_P062146	poly(rC) binding protein 2	0.834800645537881	0.876010712814618	4.11214837815247e-05	0.00895697647897596
PABPN1	X1567	A_72_P675392	poly(A) binding protein nuclear 1	0.635020678430234	0.884781135471881	0.000589650628409703	0.00870225713890781
NA	X1569	A_72_P240367		0.573073981473557	0.92376190409976	6.0051407550702e-05	0.203127714349201
LLP homolog, long-term synaptic facilitation (Aplysia), similar to LLP homolog, similar to hCG2013595	X1571	O7903		0.390513335770467	0.945574884410179	0.00135654003834481	0.0085559705346823
LARP7	X1573	A_72_P213022	La ribonucleoprotein domain family member 7	0.751156581208703	0.784870142534628	0.00641518378591345	0.0177983713644346
ASH1L	X1586	O5906	ash1 (absent, small, or homeotic)-like (Drosophila)	0.454852031121031	0.748290985790565	2.77977413365842e-05	0.00934790788910465
Pcbp1	X1589	O14331	poly(rC) binding protein 1	0.608689501838196	0.87171916718196	0.000396738497697275	0.0378674264118108
PPP1CC	X1595	A_72_P435684	protein phosphatase 1 catalytic subunit gamma	0.57333162859396	0.97193218335632	7.58789705013075e-05	0.00718683367095681
SLC25A3	X1598	O11547	solute carrier family 25 member 3	0.44507794447573	0.819067791199925	0.000375843038503934	0.0354384782357443
STAT6	X1600	gi|115550492|dbj|AK240349.1|	signal transducer and activator of transcription 6	0.406668669937653	0.82470551083453	0.00536373381236252	0.00787833872909277
Tfrc	X1601	A_72_P299604	transferrin receptor	0.282406244702152	0.764765986876308	0.00114159287471009	0.00470399005563945
ARL8B	X1611	A_72_P043306	ADP ribosylation factor like GTPase 8B	0.452249784215268	0.964472216840688	0.000282837434196853	0.0222476028708793
HEXA	X1619	A_72_P085601	hexosaminidase subunit alpha	0.525150046339406	0.752497569344533	0.0342645016093307	0.10635960598601
ITGB7	X1620	O241	integrin subunit beta 7	0.758368227436955	0.66247519797968	5.62869098965466e-06	0.00562946599875634
NA	X1622	A_72_P271784		0.921937807188252	0.742888336886732	0.00151885530568593	0.0321367484716887
DCTN6	X1624	A_72_P199362	dynactin subunit 6	0.921431717026147	0.902131773609696	0.00546166215504076	0.273000891040803
SCFD1	X1626	A_72_P670130	sec1 family domain containing 1	0.973062033450763	0.919775493623096	0.0207486315490552	0.00837153890686657
PFDN6	X1628	A_72_P394588	prefoldin subunit 6	0.259512146580067	0.96672331866949	1.98204159421972e-05	0.00729954384298272
ALDH2	X1636	A_72_P635016	aldehyde dehydrogenase 2 family (mitochondrial)	0.7714326457971	0.90479833219612	0.000322860680606665	0.072301436086108
ELMO1	X1639	A_72_P297614	engulfment and cell motility 1	0.988796809594995	0.981385241298458	0.0118467159874654	0.0334035045387023
DRAM1	X1640	A_72_P248472	DNA damage regulated autophagy modulator 1	0.502451233048856	0.784587547804439	0.00109776071280752	0.161025244676977
NA	X1646	A_72_P211907		0.369468484263778	0.816650972408338	0.000555798626456699	0.352979705946583
CV875023	X1648	A_72_P132761		0.565705715368447	0.940096809324526	4.82235626676027e-06	0.0291698877499007
SELL	X1653	A_72_P372738	selectin L	0.526568542827077	0.991063429723494	3.83981290449897e-06	0.0127275673533278
RGS10	X1654	A_72_P100691	regulator of G-protein signaling 10	0.491489774947401	0.663857267368368	0.000191390531579255	0.00827739708393314
Rpn2	X1657	O14444	ribophorin II	0.675663113347554	0.405832088963699	3.11816441229677e-05	0.0128883234154365
SIVA1	X1658	O12829	SIVA1 apoptosis inducing factor	0.953241599646369	0.683103839823452	0.000859121455621602	0.0237254874720738
AK351792	X1663	A_72_P306598		0.87692268337428	0.816650972408338	6.97137904134907e-05	0.026608027003422
NA	X1671	A_72_P190346		0.567627106561735	0.971223909638316	0.00052128877723262	0.00470399005563945
NA	X1672	A_72_P739909		0.695724159469414	0.745426385911398	0.00888526055092227	0.0384078960844768
BAT1	X1676	OTTSUST00000001467	DEAD-box helicase 39B	0.227177045151	0.997224115765953	0.00131976256252107	0.00470399005563945
CD572107	X1679	A_72_P206097		0.940410331484306	0.900171831477639	0.00219756411358929	0.0600339112895881
NA	X1682	A_72_P000996		0.401940166991898	0.917674808605082	4.71100386054495e-05	0.00526459526119377
LOC100516003	X1690	A_72_P245527		0.420600218080754	0.608477265383823	5.75673549269767e-05	0.0127373827345899
NA	X1694	A_72_P221172		0.280956088750937	0.949645558938569	8.68953878966303e-06	0.0187844875284055
PLK1S1	X1699	A_72_P239682	kizuna centrosomal protein	0.490577204336595	0.634889787664974	1.56846616580109e-05	0.0137176042233727
NME1	X1704	gi|113205885|ref|NM_001044610.1|	NME/NM23 nucleoside diphosphate kinase 1	0.955911726477606	0.519407979569725	2.74575556043548e-05	0.0122846721975879
DAD1	X1705	A_72_P584951	defender against cell death 1	0.953007153954364	0.465638659858326	1.83358078564763e-05	0.0135603753123485
NA	X1707	A_72_P100196		0.916426538313157	0.903551433002911	0.0143552354877569	0.00619416480584296
TIMM8A	X1712	A_72_P329728	translocase of inner mitochondrial membrane 8 homolog A (yeast)	0.378587275182469	0.922949995605611	0.00634330038689881	0.00660445288360923
NA	X1713	A_72_P287384		0.310641007958864	0.615616191896505	0.0014879150143779	0.0111048832886859
SLC38A1	X1716	O1372	solute carrier family 38 member 1	0.71137948531968	0.902131773609696	0.0203477474564161	0.0175353419431997
MORC2	X1717	A_72_P077061	MORC family CW-type zinc finger 2	0.927909701632119	0.943894940763806	0.00323868495304622	0.00953729041800862
NA	X1730	A_72_P189716		0.491613045989728	0.77799864216662	0.000327806859584432	0.00641331910514097
NA	X1733	A_72_P551231		0.457184972094088	0.69735414880395	0.000501146491554931	0.010454365699101
IFITM1	X1737	A_72_P172311	interferon induced transmembrane protein 1	0.906189893885458	0.996788172937102	1.85586467981174e-05	0.0117453719114696
FOXN2	X1738	A_72_P246707	forkhead box N2	0.354197622769437	0.614207378404781	9.7862011186776e-05	0.0162392949148894
NA	X1739	A_72_P436644		0.917221846440518	0.81650125306888	0.00351074325821546	0.104270795466605
ECHDC1	X1741	A_72_P491491	ethylmalonyl-CoA decarboxylase 1	0.853794762298216	0.609956550569234	5.25720851955562e-05	0.0206276830563847
MCTP2	X1742	A_72_P478646	multiple C2 domains, transmembrane 2	0.917070398510553	0.967352543872627	1.67631714947405e-05	0.0412444845056977
SEP15	X1746	A_72_P629475		0.381339282192648	0.837225588167379	1.37788510800033e-05	0.0184975638924971
NA	X1749	A_72_P207212		0.321682350384605	0.857154507333686	3.1039506038655e-05	0.0120097030876555
NA	X1750	A_72_P348413		0.721405176651118	0.950388118228328	7.09953942091196e-06	0.00733696716605901
DKC1	X1751	gi|46175909|gb|CN161479.1|CN161479	dyskerin pseudouridine synthase 1	0.306348738804074	0.979295736174752	0.0163237649433023	0.00857300922005017
CALCB	X1757	A_72_P088306	calcitonin related polypeptide beta	0.893033336590992	0.612066634480426	0.000110519414156229	0.23340554189499
NDUFAB1	X1759	A_72_P375448	NADH:ubiquinone oxidoreductase subunit AB1	0.32851175369067	0.870766006920909	0.00629513242905433	0.00669139489527862
RNF39_antisense	X1762	antisens_OTTSUST00000000901		0.565705715368447	0.967309646186623	5.8205047142076e-05	0.00471776211299055
RPL3	X1766	A_72_P065101	ribosomal protein L3	0.997799318439127	0.60780184857076	1.67806377973626e-05	0.0114838780087818
LANCL2	X1773	O10010	LanC like 2	0.448139841192885	0.985012433779609	0.000105527482273788	0.0103015574507336
FBL	X1774	gi|115548334|dbj|AK231707.1|	fibrillarin	0.60334428085831	0.377112546779139	4.94342606960161e-05	0.0149619320507248
C10orf137	X1781	A_72_P395953	erythroid differentiation regulatory factor 1	0.306519283476846	0.992247690279766	0.000456981993054175	0.0228404268883425
C16orf30	X1783	gi|11504784|gb|BF444692.1|BF444692	transmembrane protein 204	0.620780548838159	0.911641614085092	0.000994785625696185	0.00811793829909187
Tmem179b	X1784	O14348	transmembrane protein 179B	0.605038217266744	0.816636529164922	2.64757741075074e-05	0.00764694959982761
rgs19	X1785	O3490		0.948471290108023	0.959886822218399	8.85190742513521e-06	0.0129921754514536
ACSL1	X1788	A_72_P127626	acyl-CoA synthetase long-chain family member 1	0.985043300499296	0.925266189370609	0.0116013533115092	0.0816535290315833
NA	X1789	A_72_P413738		0.658303619311196	0.852005531959373	1.96416664118189e-05	0.0162025465386948
LOC100518975	X1790	A_72_P300544		0.21226024713211	0.989542326652936	8.81128977870508e-06	0.0163301963040341
PRDM4	X1791	A_72_P664636	PR domain 4	0.332358431494212	0.756805751035863	0.0146721505452014	0.973829042945489
Fbxo11	X1793	A_72_P147231	F-box protein 11	0.208086068741701	0.639265862282212	0.000297799940864423	0.00573329620702828
NA	X1806	A_72_P209152		0.370190968073958	0.688531674592414	0.000249341819069337	0.0149108140934382
PDLIM7	X1810	CUST_272_PI427286967	PDZ and LIM domain 7	0.284854065908557	0.941116264562574	0.0204456216098257	0.0209417234390765
Snx18	X1811	O10161	sorting nexin 18	0.709447997969382	0.888297789554808	9.85011375899466e-05	0.0506805689377473
NA	X1819	A_72_P014866		0.628632032973555	0.732268184688432	0.00851160306239416	0.0513553378942111
GLUD1	X1820	A_72_P624481	glutamate dehydrogenase 1	0.570329311248457	0.82470551083453	4.1918470451444e-05	0.0349534010775943
AK239021	X1826	A_72_P377003		0.853383654655171	0.975141131705144	0.00969229665799753	0.113009413560558
XM_613184	X1828	A_72_P163436		0.370628246874368	0.889344912930771	0.0010735039584131	0.0151633598851833
BLMH	X1835	O13130	bleomycin hydrolase	0.683005716332546	0.885528161459913	0.00102995655370701	0.0707152295702278
NA	X1838	A_72_P044256		0.776305774086059	0.834077959716925	0.0122174126878482	0.980838819606757
TIAL1	X1841	A_72_P072711	TIA1 cytotoxic granule-associated RNA binding protein-like 1	0.681550042088131	0.735553182735701	5.36796316458449e-05	0.019464711717238
RPL6	X1845	A_72_P730073	ribosomal protein L6	0.660867109970184	0.613318725918493	0.00750472073424134	0.269514924232561
KDM1A	X1847	A_72_P303089	lysine demethylase 1A	0.648811354443544	0.985617795985227	0.0176588315375089	0.0191604235452299
SPR	X1848	A_72_P039511	sepiapterin reductase (7,8-dihydrobiopterin:NADP+ oxidoreductase)	0.619411802727206	0.623403983978333	0.000274978783148139	0.0132508001406854
ANXA7	X1851	A_72_P556150	annexin A7	0.495236023134055	0.996690027826321	3.43915139928975e-06	0.00713682998105063
NA	X1855	A_72_P130236		0.322996105099183	0.939375407305966	0.000240816430305346	0.00516650024142944
HMGN4	X1856	A_72_P126516	high mobility group nucleosomal binding domain 4	0.547269550486024	0.680797015733898	6.41222149377453e-06	0.0159215866414592
C1orf31	X1857	A_72_P336378	cytochrome c oxidase assembly factor 6	0.416257002038427	0.793916172921151	9.07972917787895e-05	0.00574747865902531
ARHGAP11A	X1860	A_72_P542588	Rho GTPase activating protein 11A	0.712012016647689	0.765504631559882	0.0137581816474579	0.0170525215591595
C11orf61	X1866	O10181	Myb/SANT DNA binding domain containing 2	0.638674020896025	0.794833301998639	0.00411980708058347	0.00548540234768651
RAP2B	X1867	O12129	RAP2B, member of RAS oncogene family	0.751289522998592	0.606100270582462	1.18685736055351e-05	0.0118451333297804
CDC42EP3	X1868	A_72_P317013	CDC42 effector protein 3	0.804228884055655	0.672521596161311	0.0203534834435913	0.510969942774058
NA	X1873	A_72_P282694		0.976137994823073	0.648266743749945	0.00011199942228705	0.0394104954224416
Vps41	X1876	O55	VPS41, HOPS complex subunit	0.231270354258228	0.643811056198663	0.0238708797389566	0.00720814748907747
APEX1	X1880	A_72_P538918	apurinic/apyrimidinic endodeoxyribonuclease 1	0.243128425216693	0.726751747147209	0.00758451604945805	0.00664938197350189
FBXO33	X1882	A_72_P619435	F-box protein 33	0.542865525184418	0.969717108332682	0.000234992946904143	0.0249890285235446
TPM1	X1886	A_72_P713993	tropomyosin 1 (alpha)	0.853612398602914	0.698763665753184	0.0181697877739365	0.570975204959053
ASTE1	X1888	A_72_P556495	asteroid homolog 1 (Drosophila)	0.345277942092058	0.96109044450533	0.000347376294141571	0.00758614874407172
GOLGA4	X1890	A_72_P702842	golgin A4	0.310641007958864	0.991231073735675	0.0010602687105677	0.00543041861412127
HADHA	X1899	A_72_P223852	hydroxyacyl-CoA dehydrogenase/3-ketoacyl-CoA thiolase/enoyl-CoA hydratase (trifunctional protein), alpha subunit	0.571826944389206	0.793485151312415	0.00544732046477761	0.0055864129172328
ZNF238	X1908	A_72_P372508	zinc finger and BTB domain containing 18	0.775942069637887	0.929307593494514	0.00015341604510676	0.0059087892798262
FLNA	X1910	A_72_P033331	filamin A	0.93164040367919	0.76236699155449	2.04303415217859e-05	0.0147145953589013
sntb2	X1911	O11093		0.855161419609754	0.979698185079335	7.99711429425615e-05	0.0584063816370362
VNN2	X1912	A_72_P097686	vanin 2	0.962414677744708	0.937089228513914	1.28244697811677e-06	0.0732787562489319
NA	X1914	A_72_P382673		0.85742035084898	0.746463442595593	1.33514993142071e-05	0.0106166706426746
RPL10A	X1919	A_72_P728933	ribosomal protein L10a	0.983081265389964	0.465638659858326	2.41122445536661e-05	0.013637457357727
NA	X1921	A_72_P058406		0.632720661403107	0.945986061786328	0.00912438082708962	0.0205069504409371
NA	X1925	A_72_P155846		0.440609561180534	0.938219904673135	3.05589760744238e-05	0.00797142864500472
AJ961334	X1928	A_72_P331938		0.882391169496806	0.791498105098417	0.00591308570556815	0.309290774353159
VANGL1	X1929	A_72_P395773	VANGL planar cell polarity protein 1	0.369838168561836	0.87867380611364	0.000406515686607893	0.0384564238505975
PITPNC1	X1930	O12352	phosphatidylinositol transfer protein, cytoplasmic 1	0.287967161565109	0.853925010868822	0.0115827991657556	0.0237662157178201
GMCL1	X1935	A_72_P099886	germ cell-less, spermatogenesis associated 1	0.243128425216693	0.651489143059188	0.0011862684959401	0.012670752461698
BRP44	X1936	A_72_P708793	mitochondrial pyruvate carrier 2	0.227347441944155	0.870321419258256	0.017915889178972	0.0275563939923347
NA	X1938	A_72_P249237		0.729216636717704	0.981385241298458	0.000191133407388306	0.0741532127445306
BRE	X1939	A_72_P078456	brain and reproductive organ-expressed (TNFRSF1A modulator)	0.392033095155524	0.956621996640829	0.000247017274410907	0.0267962100494284
PPP1R8	X1940	O5768	protein phosphatase 1 regulatory subunit 8	0.588023910475534	0.519407979569725	1.78748871429128e-05	0.00898977572215178
TIAL1	X1943	gi|115548884|dbj|AK235287.1|	TIA1 cytotoxic granule-associated RNA binding protein-like 1	0.60656086150163	0.612066634480426	2.6170873630464e-05	0.031779326982594
NA	X1946	A_72_P413903		0.923569401832404	0.484513651622655	0.0130204125981848	0.0917584119146913
NA	X1948	A_72_P239517		0.475726645683147	0.960130785707391	9.94224594457629e-05	0.013193730452495
SLC4A1	X1954	gi|37798665|gb|CF794104.1|CF794104	solute carrier family 4 member 1 (Diego blood group)	0.288429675219617	0.812713273921486	0.0388468536396461	0.0629698887867919
TIMP1	X1956	A_72_P223927	TIMP metallopeptidase inhibitor 1	0.427612240497916	0.922949995605611	0.00085069204873005	0.0609182215448364
FANCF	X1963	A_72_P184551	Fanconi anemia complementation group F	0.47464595948509	0.649184817991681	0.000102190789318971	0.00714808626005488
SLAMF9	X1972	A_72_P205082	SLAM family member 9	0.42354587820167	0.686275495250132	0.00352000524842888	0.0149406101397888
NUB1	X1974	A_72_P039261	negative regulator of ubiquitin-like proteins 1	0.440092305226256	0.984666272962163	6.9103366304457e-06	0.0750188088968698
AP3M1	X1978	A_72_P718978	adaptor related protein complex 3 mu 1 subunit	0.293409717775372	0.886007606707295	0.00204957953862692	0.0165467038070086
MAPRE1	X1981	A_72_P666027	microtubule associated protein RP/EB family member 1	0.376202745793271	0.989894351331144	7.78296790977386e-05	0.00923280181012999
NDUFA9	X1985	A_72_P428994	NADH:ubiquinone oxidoreductase subunit A9	0.539795258421424	0.695500020010665	7.57289717448777e-05	0.00701076711885364
RBM39	X1989	A_72_P636238	RNA binding motif protein 39	0.390513335770467	0.985012433779609	0.000709452156321107	0.0123480248531433
TBCCD1	X1991	A_72_P228737	TBCC domain containing 1	0.496260095833912	0.997151457400219	0.000542156118481591	0.00915889296814105
NT5C2	X1995	O11849	5'-nucleotidase, cytosolic II	0.952040207047017	0.745300375815282	8.87101495280898e-06	0.020733142930703
PCF11	X1998	A_72_P345933	PCF11 cleavage and polyadenylation factor subunit	0.591692420845102	0.925569830798207	3.3335145081743e-05	0.0107493896630529
PIGW	X2000	A_72_P207537	phosphatidylinositol glycan anchor biosynthesis class W	0.268274739859071	0.983113767770581	0.000368814806627705	0.0105377807238631
XR_116125	X2002	A_72_P169036		0.277847143998268	0.828487606463635	9.38385297173483e-05	0.0833722679719597
BEND5	X2003	O5337	BEN domain containing 5	0.485717426718648	0.519407979569725	1.9235416286586e-06	0.00868012541377734
PPP1CC	X2004	A_72_P302944	protein phosphatase 1 catalytic subunit gamma	0.508323473187175	0.983970128875282	0.000518857364196167	0.00536204970784541
FHL1C	X2008	A_72_P575964		0.964561962312636	0.731293416960931	0.0133605011302404	0.0310624021095951
SPCS1	X2009	A_72_P613916	signal peptidase complex subunit 1	0.547751640705352	0.712280924902787	4.61790130976035e-05	0.0183604003396183
RAB14	X2011	A_72_P648453	RAB14, member RAS oncogene family	0.393505502375966	0.904682634286492	0.000510676458899403	0.0133834537422245
COPZ1	X2014	A_72_P287689	coatomer protein complex subunit zeta 1	0.40652362054592	0.958968158377654	3.93318763719973e-05	0.00679927080726818
NA	X2017	A_72_P366163		0.753306865999891	0.70502837626493	4.54939798945784e-06	0.00714808626005488
OST48	X2020	A_72_P540143		0.382270918142296	0.908405968238412	0.00200433660940043	0.0199798754237508
TMEM41A	X2023	A_72_P071476	transmembrane protein 41A	0.485886315848859	0.999752420368536	0.00340654463315343	0.0129947886685386
Fam149b1	X2024	O13147		0.637266186281362	0.987599459405152	0.000616086110598092	0.00655379733178623
PYGL	X2025	A_72_P003386	phosphorylase, glycogen, liver	0.676933151118507	0.962582893302954	0.0433061107792638	0.00528203983327544
MARCH6	X2027	A_72_P282024	membrane associated ring-CH-type finger 6	0.636009371987199	0.950056795915645	0.0177266726002093	0.0209376009396119
ORC4	X2030	A_72_P151406	origin recognition complex subunit 4	0.430296268015303	0.82470551083453	0.00386024099925396	0.680646870850877
ARL9	X2031	A_72_P102146	ADP ribosylation factor like GTPase 9	0.401091070483551	0.827771585117979	3.58242654794135e-05	0.0263445100287729
IRF1	X2032	A_72_P174061	interferon regulatory factor 1	0.880018350465209	0.644525109231751	1.30136467572211e-05	0.0681404437207937
CPD	X2033	A_72_P150051	carboxypeptidase D	0.795807473979187	0.799296324431665	7.69490849504225e-05	0.108972185081635
Znf622	X2036	O4628		0.609249917591454	0.870209593540504	0.00465918518976084	0.0233296305443632
NA	X2038	A_72_P140451		0.334326725450658	0.942230787365169	0.0117511144920751	0.00575176432133146
NA	X2039	A_72_P506130		0.310641007958864	0.732268184688432	0.000196275516946095	0.0298786999162669
TMPO	X2040	A_72_P063061	thymopoietin	0.276379723880052	0.974035106910641	0.00139494747064795	0.00724255562920989
RBMX	X2045	A_72_P743501	RNA binding motif protein, X-linked	0.842665385336409	0.717671401818256	8.24839518556583e-05	0.00497040863655143
RNF7	X2048	A_72_P397153	ring finger protein 7	0.469987993841438	0.871368792696137	0.000142204314066506	0.0101086654919956
DENND4B	X2049	A_72_P474937	DENN domain containing 4B	0.381339282192648	0.950388118228328	1.09570898929761e-05	0.00666709393187508
RPGR	X2051	A_72_P037171	retinitis pigmentosa GTPase regulator	0.441029814980778	0.985289209763711	0.000476919879486608	0.0440578281392909
PNN	X2054	O8780	pinin, desmosome associated protein	0.411539731640315	0.642943155843877	0.00254481849454995	0.11247578201633
NA	X2058	A_72_P244582		0.536490583852561	0.937063968644611	0.0167732694642736	0.172474203439362
YWHAB	X2059	A_72_P587931	tyrosine 3-monooxygenase/tryptophan 5-monooxygenase activation protein beta	0.821346726702497	0.558956611159598	8.22661542406653e-06	0.0443802607538275
KDM2A	X2063	A_72_P046501	lysine demethylase 2A	0.806112750465137	0.712407611858235	5.5959665158037e-06	0.0142403105902796
DNASE1L1	X2066	gi|84874691|ref|NM_001038632.1|	deoxyribonuclease I-like 1	0.369838168561836	0.983970128875282	0.00823246644298624	0.0188608390193584
CASP3	X2068	A_72_P502764	caspase 3	0.362636653941254	0.912878608533395	4.04743789660961e-06	0.0108447392856442
ckap5	X2074	O13378		0.984261122764494	0.573265448048122	4.98568442932984e-05	0.0268928743169725
PSMB2	X2079	A_72_P293454	proteasome subunit beta 2	0.497983726395549	0.908994965853292	3.54518206399073e-05	0.00652756683793408
ASAP3	X2080	O11090	ArfGAP with SH3 domain, ankyrin repeat and PH domain 3	0.819353679421869	0.990103876774553	1.30739665230393e-06	0.0316570174501367
CDK12	X2081	O9485	cyclin-dependent kinase 12	0.616419090141154	0.683161315655018	0.000106569616935977	0.0121858448975761
RAB9A	X2089	O8040	RAB9A, member RAS oncogene family	0.315021530534024	0.948174201260201	0.00424441963003961	0.0652198861121941
TMCO1	X2091	A_72_P662729	transmembrane and coiled-coil domains 1	0.38712022904129	0.936454699712675	1.23459624551872e-05	0.038165707794118
SETD3	X2093	A_72_P427619	SET domain containing 3	0.412605227886233	0.719061050703524	0.00336611073253439	0.00768124862504824
ENSSSCG00000001525	X2097	A_72_P059046		0.442742446513835	0.871368792696137	2.90747284581953e-06	0.0188142966109921
METTL14	X2108	A_72_P224417	methyltransferase like 14	0.349847589105122	0.775032338199407	7.79208904644799e-05	0.0116907664026209
PSMG4	X2112	A_72_P245357	proteasome assembly chaperone 4	0.56103374966814	0.653709450593553	6.85383886463684e-05	0.00926530296621395
RBMS1	X2114	A_72_P192312	RNA binding motif single stranded interacting protein 1	0.570413949640244	0.940414816021239	8.85835297572555e-06	0.017284899973653
GMFG	X2119	A_72_P363368	glia maturation factor gamma	0.705511198010899	0.867228546451629	3.86715819977455e-06	0.0262135577357423
Serpini1	X2122	O10435	serpin family I member 1	0.265984747713087	0.868063598400815	0.00070903209012402	0.00508426499989758
ATP5B	X2126	A_72_P624576	ATP synthase, H+ transporting, mitochondrial F1 complex, beta polypeptide	0.360911974213155	0.832210802386038	8.11055622605521e-05	0.0052317043115102
MCART6	X2127	A_72_P018716	solute carrier family 25 member 53	0.320564072173292	0.491661824811208	7.13272875790787e-05	0.00520326952167785
THBD	X2128	A_72_P272899	thrombomodulin	0.941499604582497	0.90560961304131	6.2238350114251e-06	0.560556786332496
KCTD11	X2131	O5655	potassium channel tetramerization domain containing 11	0.393669842982566	0.969717108332682	0.000285513762576478	0.0250337208658256
EMR2	X2133	gi|9020841|gb|BE236123.1|BE236123	adhesion G protein-coupled receptor E2	0.747446167027437	0.675735728892358	8.8256831829236e-05	0.0129094202435486
NA	X2143	A_72_P148036		0.742110708044559	0.977720198076228	0.00180961074120458	0.00717881819582401
C1orf170	X2145	A_72_P323748	PPARGC1 and ESRR induced regulator, muscle 1	0.517675191546388	0.680797015733898	0.00106746308458388	0.0151783612107301
COIL	X2150	A_72_P224872	coilin	0.736098194950245	0.837185354737867	0.000136617315663637	0.0124282987215868
RCSD1	X2151	A_72_P201722	RCSD domain containing 1	0.859780650676419	0.680797015733898	5.18839478067557e-06	0.0472474819126601
PPP1R8	X2156	A_72_P350613	protein phosphatase 1 regulatory subunit 8	0.308431377361455	0.556464974340558	0.0230374252250573	0.00526459526119377
SMAD4	X2158	A_72_P663959	SMAD family member 4	0.676627930690741	0.726822157702576	0.000180255757261872	0.0317070134129972
SIRT6	X2163	A_72_P049521	sirtuin 6	0.489667117664387	0.885786168725815	2.77240250061422e-05	0.0128416654736732
CASP8AP2	X2167	A_72_P397073	caspase 8 associated protein 2	0.971242347915543	0.821717893486376	0.0429616430797152	0.0102576380189289
VAV1	X2170	O484	vav guanine nucleotide exchange factor 1	0.331124113875348	0.972046951153097	1.10016525634888e-05	0.0168053339975643
TBCB	X2175	A_72_P202597	tubulin folding cofactor B	0.91311978834264	0.770258731058979	6.46553840580756e-05	0.0559960466877069
TMBIM6	X2176	A_72_P314858	transmembrane BAX inhibitor motif containing 6	0.841858674047767	0.945731881149573	1.10147536893977e-05	0.0106659149964743
NA	X2179	A_72_P197042		0.889052764440886	0.644462278761961	0.00258585186321394	0.0438243709374601
SNRPG	X2184	O13848	small nuclear ribonucleoprotein polypeptide G	0.676990854456626	0.742736489618091	0.000216310422747376	0.0083118703774574
RNF152	X2191	O11790	ring finger protein 152	0.904558985184002	0.934733612907125	0.0156643808643071	0.335730890800813
MBOAT7	X2199	A_72_P421739	membrane bound O-acyltransferase domain containing 7	0.958234645635862	0.99907663636439	0.00773836763557614	0.0183034038164407
LOC100155504	X2200	A_72_P080381		0.577751391257062	0.925569830798207	0.0429809307297699	0.0108489558216455
NA	X2205	A_72_P184716		0.779396319351351	0.922949995605611	8.15863968397448e-06	0.0183088075418391
C15orf48	X2207	O1282	chromosome 15 open reading frame 48	0.673720567602958	0.893559153159528	5.72573785173105e-05	0.0516521573707481
CYTH1	X2211	A_72_P047036	cytohesin 1	0.846299310721656	0.995397330957204	0.000147039293383158	0.0418334555349026
CNOT8	X2215	A_72_P079156	CCR4-NOT transcription complex subunit 8	0.777544167712606	0.814196567979088	1.77360164601088e-05	0.0109231676960246
RAB11A	X2219	A_72_P530356	RAB11A, member RAS oncogene family	0.588068396559111	0.998919998493608	4.50258452113962e-05	0.0215544921674509
SON	X2222	A_72_P127721	SON DNA binding protein	0.284854065908557	0.960130785707391	9.17624048803103e-06	0.0261397630296552
GLTP	X2226	A_72_P306293	glycolipid transfer protein	0.946424830167572	0.839881832521546	4.08708123046496e-05	0.0258239639559293
NA	X2228	A_72_P041046		0.320564072173292	0.794833301998639	0.000659372577886255	0.0124743603029582
PIGV	X2232	O13394	phosphatidylinositol glycan anchor biosynthesis class V	0.347707826328433	0.634889787664974	1.6168818180962e-05	0.00640006493180059
PRDX3	X2234	A_72_P341458	peroxiredoxin 3	0.585718426520988	0.852307565811976	0.000800295569894841	0.0172743242506206
mx1	X2236	O3408		0.789950826295372	0.97193218335632	0.0126880286572732	0.0478136951704371
SLA	X2238	A_72_P513855	Src-like-adaptor	0.968300602930075	0.732268184688432	0.000736922857628302	0.358558321207875
CAB39L	X2243	A_72_P452732	calcium binding protein 39 like	0.38550248130692	0.458305416349106	0.000103544544118749	0.00514010771366124
A_72_P183301	X2245	A_72_P183301		0.812645624724245	0.860229318947516	0.000112481893541737	0.133925067156227
MYLIP	X2248	O10482	myosin regulatory light chain interacting protein	0.701159691292249	0.483559998425897	2.06508815985847e-05	0.0268259057793482
XM_003355589	X2256	A_72_P326043		0.398395850000542	0.653337246547425	3.24890029059484e-06	0.0109203187354926
LOC100520661	X2257	A_72_P048726		0.600721289626873	0.561015875804338	6.30337820912703e-06	0.0172204711388297
SYNRG	X2268	A_72_P419264	synergin, gamma	0.435828984941858	0.65157636429801	0.000304151832836732	0.0273633124755875
LOC100521701	X2269	A_72_P427799		0.227177045151	0.832311878182093	3.2657674336513e-05	0.0135008578485464
TADA1	X2272	O5458	transcriptional adaptor 1	0.404146479158687	0.933269596118109	0.00281379677554238	0.0256540591702798
LSM2	X2276	O1994	LSM2 homolog, U6 small nuclear RNA and mRNA degradation associated	0.995011500661433	0.606926367640078	0.000222638110250693	0.0470010321714507
CK459091	X2284	A_72_P051771		0.269407684816181	0.899228475115803	0.000708798161061972	0.0061147062605548
CTRL	X2285	O7185	chymotrypsin like	0.813474110535857	0.644525109231751	0.00213594082755938	0.0085553297985781
BAT5	X2288	OTTSUST00000000583	abhydrolase domain containing 16A	0.254167779760073	0.643811056198663	0.011404664898115	0.00660175827695011
mad2l2	X2293	O7074		0.635223207567715	0.925569830798207	1.87100404452836e-05	0.0263464111800782
NA	X2294	A_72_P101606		0.988619152211059	0.798350752281733	4.40798916104422e-05	0.0253610999410982
ACTR5	X2298	A_72_P197237	ARP5 actin-related protein 5 homolog	0.486995818822282	0.971064055528475	0.00932547693882344	0.00553742540111118
ADAMTSL4	X2304	O11041	ADAMTS like 4	0.254167779760073	0.922949995605611	0.00140530265758375	0.0276380496428803
FBXW7	X2306	A_72_P096761	F-box and WD repeat domain containing 7	0.842072471731891	0.985012433779609	9.44104752933521e-05	0.0465849408416629
mogs	X2309	O12160		0.852530872642284	0.746463442595593	0.000151337636719576	0.0163841510929363
AIF1	X2313	A_72_P394883	allograft inflammatory factor 1	0.25081287288845	0.471078170013562	0.000319237034792416	0.00470399005563945
HRSP12	X2315	A_72_P643304	reactive intermediate imine deaminase A homolog	0.488394049200592	0.917674808605082	0.000155379938960703	0.00921456583230932
NA	X2317	A_72_P428589		0.753915349394264	0.959624993242315	4.57735994233221e-06	0.0110593296603753
IRAK2	X2319	A_72_P262227	interleukin 1 receptor associated kinase 2	0.880797261696692	0.979818984146691	0.0340635726833027	0.0495459470417593
C11orf68	X2321	O13794	chromosome 11 open reading frame 68	0.485886315848859	0.982222399026124	7.07597158083955e-06	0.00745029625301019
NA	X2322	A_72_P783304		0.52921503902346	0.853925010868822	0.00873228778796801	0.00842164518909501
BAT2	X2323	OTTSUST00000000546	proline rich coiled-coil 2A	0.628569929680021	0.836163286481497	1.30167890694197e-05	0.0118713104728897
ZCCHC6	X2324	A_72_P294044	zinc finger CCHC-type containing 6	0.593388621763085	0.884781135471881	3.14544105969685e-06	0.00821373671959865
UBXD8	X2328	gi|40480863|gb|BP462794.1|BP462794	Fas associated factor family member 2	0.227177045151	0.939375407305966	0.00439409502551376	0.0119431740032217
NA	X2329	A_72_P379853		0.940615748515852	0.996056791629867	4.85378080462456e-06	0.0498522476046606
FXR1	X2330	A_72_P020626	FMR1 autosomal homolog 1	0.27904476213778	0.753765440198946	0.0154793372607048	0.00560092382267333
CAMK2G	X2333	A_72_P399618	calcium/calmodulin dependent protein kinase II gamma	0.419131911160436	0.945708447409634	0.0250133949950284	0.0229876482674611
LRCH4	X2334	O9551	leucine-rich repeats and calponin homology (CH) domain containing 4	0.653928430204459	0.614807206776958	1.72120324722829e-05	0.013262579396132
TEC	X2347	A_72_P161911	tec protein tyrosine kinase	0.973062033450763	0.942230787365169	2.03043619965375e-05	0.0703755070292186
Slc39a11	X2348	O10037	solute carrier family 39 member 11	0.872664565381942	0.93460748020981	0.00897516880343138	0.0443028807650804
C14orf118	X2350	A_72_P124616	G-patch domain containing 2 like	0.324797594316081	0.732268184688432	0.0118810224255529	0.0461070904548086
CTSG	X2356	gi|13309494|gb|BG385022.1|BG385022	cathepsin G	0.828575702245615	0.964472216840688	0.0326238563804416	0.0151990974336921
ANAPC7	X2357	A_72_P652195	anaphase promoting complex subunit 7	0.549338691293292	0.909193864409915	0.00137100557726412	0.013728124832086
RPS28	X2361	A_72_P146681	ribosomal protein S28	0.758426554417741	0.561015875804338	0.000507443893830508	0.0466345437214202
STAT2	X2363	A_72_P651117	signal transducer and activator of transcription 2	0.363626829161789	0.93460748020981	3.75188481782264e-06	0.0141228712926688
Rps3a	X2365	A_72_P698402		0.984851032503959	0.465638659858326	0.000102541565943978	0.00828231650774807
AFF3	X2367	gi|115553145|dbj|AK239731.1|	AF4/FMR2 family member 3	0.508137859233562	0.85498326483158	0.00033285387311109	0.0581388882956066
CINP	X2372	O12269	cyclin-dependent kinase 2 interacting protein	0.707092939780012	0.778734648124852	0.000169428903498302	0.0204808741561312
ALDH1B1	X2373	O12880	aldehyde dehydrogenase 1 family member B1	0.776031717377647	0.95448743825642	0.00734137409775121	0.0758249841068082
Ndufa4	X2374	O8793	NDUFA4, mitochondrial complex associated	0.94595245278304	0.660038992802394	5.61688946360256e-05	0.0248805128731124
JAK3	X2375	gi|115548447|dbj|AK235064.1|	Janus kinase 3	0.73003340066038	0.956621996640829	0.000432893959939009	0.0134148694961333
USP8	X2376	A_72_P584266	ubiquitin specific peptidase 8	0.208086068741701	0.453237483876325	1.07227919204839e-05	0.0112540218174163
PRPF8	X2378	A_72_P301644	pre-mRNA processing factor 8	0.844258051804753	0.602307866880956	1.10521367516597e-05	0.0916241806575029
SCFD1	X2380	A_72_P510114	sec1 family domain containing 1	0.688576311582477	0.60100043906539	2.07320595529252e-05	0.0128618726261424
EXT1	X2382	A_72_P633757	exostosin glycosyltransferase 1	0.831313406411437	0.731293416960931	0.000265533508177172	0.108111311100246
F13A1	X2385	A_72_P695851	coagulation factor XIII A chain	0.434438426361989	0.969388849665263	0.00265342840760314	0.0349691692727261
Wdfy1	X2388	O11498	WD repeat and FYVE domain containing 1	0.953104848356864	0.969388849665263	5.70323245314422e-06	0.0153797152789218
SEPX1	X2389	A_72_P165206	methionine sulfoxide reductase B1	0.365936634867284	0.785493176370896	1.70670422545905e-05	0.0223891724507593
CDK13	X2391	O11280	cyclin-dependent kinase 13	0.427738840193634	0.902994906767079	0.000860195900904273	0.0177503211932007
LOC100513595	X2397	A_72_P292849		0.712657816221245	0.417209952734642	4.86939596387274e-05	0.0245204693693886
KCTD20	X2401	A_72_P725503	potassium channel tetramerization domain containing 20	0.260223841507511	0.867228546451629	9.32846482496877e-05	0.00555975742891969
NA	X2403	A_72_P079651		0.291154176355327	0.996623911076398	0.000475240692555256	0.00588360534624526
ATP5F1	X2407	A_72_P755102	ATP synthase, H+ transporting, mitochondrial Fo complex subunit B1	0.885024698435786	0.823236786516705	7.5387216291581e-05	0.0187082907670941
MSN	X2408	A_72_P109416	moesin	0.749723357991391	0.982350433487204	5.32802391791586e-06	0.00912489961188992
Actr1b	X2413	O13431	ARP1 actin-related protein 1 homolog B, centractin beta	0.348835644503932	0.882513013787086	0.000158561640000389	0.476151820814983
LETM1	X2419	A_72_P327658	leucine zipper and EF-hand containing transmembrane protein 1	0.683574323024106	0.654701094345704	0.000826452831443988	0.00981554259287858
H3F3B	X2423	A_72_P755406	H3 histone, family 3A	0.495525773826681	0.929879009544634	2.03708106001824e-06	0.0510020967571381
NA	X2428	A_72_P058006		0.464454850024465	0.751270316535152	6.2039308527883e-06	0.0248276119750851
A_72_P243607	X2429	A_72_P243607		0.346243798313879	0.784516655055852	0.00839698875908252	0.843311945933116
GADD45G	X2433	A_72_P011276	growth arrest and DNA damage inducible gamma	0.339967033549324	0.643811056198663	3.3786094647837e-05	0.13364131571141
cast	X2434	O13627		0.702822326233482	0.726796449560221	2.96392817399215e-05	0.0151182867803117
SLMO2	X2436	A_72_P063381	PRELI domain containing 3B	0.323441231077616	0.758918163540209	0.00106753482470738	0.0151220196519008
NA	X2438	A_72_P140861		0.827442465242671	0.844493380220911	2.90747284581953e-06	0.0435101575509386
ERP29	X2440	A_72_P602853	endoplasmic reticulum protein 29	0.676244172562101	0.624200122434919	6.84815453591108e-05	0.0148176128009086
SLA11_antisense	X2442	antisens_OTTSUST00000001078		0.467047138122286	0.826070118652529	0.000150203447755381	0.0363433947595797
FBXO33	X2444	A_72_P747592	F-box protein 33	0.377179965365104	0.974745122762466	0.000419598174175538	0.0265444967169162
NA	X2446	A_72_P154411		0.578073718519618	0.37892921736085	0.0136680143992534	0.0105215208287633
PDLIM1	X2447	A_72_P358318	PDZ and LIM domain 1	0.816278166444722	0.637691976237268	0.0428565238327475	0.109762036741442
XM_003125690	X2448	A_72_P716098		0.61663138499482	0.980722568571213	2.03708106001824e-06	0.00734947947737861
NA	X2454	A_72_P027416		0.97795980382859	0.940414816021239	1.38013083686337e-05	0.0283280138917666
Hnrnph3	X2455	O13604	heterogeneous nuclear ribonucleoprotein H3	0.478750316884159	0.939375407305966	0.000281148961150504	0.0117558447135312
SORL1	X2456	A_72_P150021	sortilin-related receptor, L(DLR class) A repeats containing	0.575224348015698	0.922949995605611	4.57735994233221e-06	0.0054968700899339
M6PR	X2462	A_72_P455175	mannose-6-phosphate receptor, cation dependent	0.875850111066362	0.561015875804338	1.61371302165756e-05	0.012689344697841
VEZT	X2470	O235	vezatin, adherens junctions transmembrane protein	0.368584178537979	0.995559064621565	0.000143343153264886	0.0799234572771033
SDCBP	X2474	A_72_P625110	syndecan binding protein	0.819667793261947	0.978833762152495	8.16806388417016e-06	0.0113911980156793
XM_001928295	X2477	A_72_P610744		0.859969410993889	0.83801429625121	4.67882409625561e-05	0.0124162257349267
MFSD11	X2479	O4324	major facilitator superfamily domain containing 11	0.517675191546388	0.692817078503349	0.0195391229499461	0.00671427999133376
OPTN	X2482	O9522	optineurin	0.64036193191944	0.896697891745807	0.000108173369954393	0.00530416449539257
B4GALT1	X2492	A_72_P395133	beta-1,4-galactosyltransferase 1	0.962650561629135	0.626916698176072	5.80529226247373e-06	0.0211286591680572
NA	X2493	A_72_P024766		0.81094038517574	0.868703302013278	0.00241094123291077	0.0697550522673319
NA	X2494	A_72_P335403		0.533973459628139	0.876312612879598	4.04154773952435e-06	0.0306652418411042
TBC1D10A	X2498	A_72_P395893	TBC1 domain family member 10A	0.392415188463504	0.938436159159959	0.00775686834839249	0.0581061211387689
Rnf170	X2505	O5142	ring finger protein 170	0.445746619999762	0.926804267434766	1.00600733079437e-05	0.0161850092000046
luc7l2	X2506	O14146		0.492141596959816	0.844281604556764	0.00154821418934243	0.0145662381548008
Trappc5	X2507	O12756	trafficking protein particle complex 5	0.511591450217807	0.97936805505579	0.00701229925310303	0.0592373035370969
RPS13	X2508	O11240	ribosomal protein S13	0.934812515873585	0.465638659858326	4.93159661926718e-05	0.0589910394116401
SARS	X2512	O11861	seryl-tRNA synthetase	0.823517065395726	0.940096809324526	0.00630406955388689	0.006262401655844
NA	X2514	A_72_P024176		0.712722989147211	0.919035557583505	0.00057936726967522	0.00605520862776994
SNAPAP	X2516	gi|52351869|gb|AY610287.1|	SNAP associated protein	0.310641007958864	0.999385246586466	0.000128595559701039	0.00792466638915236
NA	X2522	A_72_P192782		0.729109083442407	0.935124472034774	3.3631146550137e-06	0.0215882501878085
SSH1	X2536	A_72_P381078	slingshot protein phosphatase 1	0.618006017385521	0.704739482635036	0.00481995129730574	0.0401905638137289
NA	X2539	A_72_P005001		0.607932479904817	0.685812356531939	0.0057733581635509	0.0227573230590779
NCOR2	X2541	gi|113205765|ref|NM_001044576.1|	nuclear receptor corepressor 2	0.71283831896392	0.678481808779257	4.73909865138717e-05	0.216339414380698
RPS18	X2545	A_72_P250342	ribosomal protein S18	0.269407684816181	0.603391148451752	0.00011409133790502	0.00987022102662827
NA	X2547	A_72_P003876		0.660229954902803	0.878999508784747	1.7394882090945e-05	0.0188449561251881
AIMP1	X2565	A_72_P123316	aminoacyl tRNA synthetase complex-interacting multifunctional protein 1	0.798704348560259	0.788987971641501	0.00122344982331661	0.0128898584481993
RBMS1	X2569	A_72_P156446	RNA binding motif single stranded interacting protein 1	0.354192151312163	0.930208635477599	0.0059337013566703	0.0329850938171309
IL2RG	X2571	gi|47522977|ref|NM_214083.1|	interleukin 2 receptor subunit gamma	0.933440012827174	0.956621996640829	0.000264434477484654	0.211620983789669
EDG1	X2575	gi|116341561|gb|DT323833.1|DT32...	sphingosine-1-phosphate receptor 1	0.605038217266744	0.519407979569725	3.20149868387223e-05	0.00640006493180059
TMPO	X2579	A_72_P267761	thymopoietin	0.787790544336576	0.975822316644958	0.019160447538024	0.0304002942258881
AK349118	X2580	A_72_P032746		0.660555963805707	0.701981818251968	0.000248458637706949	0.0237620298059565
TUBB2A	X2581	A_72_P520594	tubulin beta 2A class IIa	0.491498524097026	0.962447049666677	0.00775208582920621	0.00635288832971461
NA	X2583	A_72_P258132		0.471765637733248	0.949795170684792	0.0411859904955565	0.144946129986735
TMEM106B	X2586	A_72_P262472	transmembrane protein 106B	0.379219959970882	0.655503576114267	0.000145726169396742	0.0664279274769619
UXT	X2589	O5482	ubiquitously expressed prefoldin like chaperone	0.742810114867069	0.556480367700547	1.15774216939988e-05	0.013855445589391
GTF3C2	X2590	O8454	general transcription factor IIIC subunit 2	0.393505502375966	0.879819937495624	0.00102673855124831	0.00497040863655143
DBP-5	X2592	A_72_P255052		0.423309379822738	0.799717888371996	0.00381267815348175	0.0161346611827413
NA	X2594	A_72_P028071		0.461766553979731	0.951346367500807	1.46662500734449e-05	0.235271032385284
SAT1	X2595	A_72_P633056	spermidine/spermine N1-acetyltransferase 1	0.448925890068769	0.991885886862553	1.98254016865386e-06	0.0257346990897024
NA	X2597	A_72_P228807		0.421883160811025	0.821786311581702	0.00488277793158927	0.0164131964883786
fam110a	X2598	O9605		0.689982269544189	0.939375407305966	0.00392282962566615	0.0539906205799231
CDC40	X2602	A_72_P256382	cell division cycle 40	0.369952484623679	0.954737274787658	0.0280637661455715	0.00842386138301109
glcci1	X2613	O5829		0.67237431757707	0.935433557708181	0.000147974411744938	0.14307716680617
SLC7A2	X2621	A_72_P260197	solute carrier family 7 member 2	0.443375206382816	0.991063429723494	9.31663940931512e-06	0.0258239639559293
PGK1	X2624	A_72_P746223	phosphoglycerate kinase 1	0.921537502210798	0.975573041989867	7.48505501499471e-06	0.0167496587601037
CD5	X2628	A_72_P042431	CD5 molecule	0.507035233845839	0.412685895973154	2.35155491901695e-05	0.0131816092289072
OAT	X2631	A_72_P689443	ornithine aminotransferase	0.976310582117975	0.95448743825642	0.000140713171051501	0.00579828574608117
ANKRD13C	X2634	A_72_P308098	ankyrin repeat domain 13C	0.446168235936871	0.725018303753846	4.77021036841441e-05	0.00992790891917117
TIAL1	X2638	A_72_P490507	TIA1 cytotoxic granule-associated RNA binding protein-like 1	0.743924538743705	0.85944104385743	2.59533386967083e-05	0.0141228712926688
SNX16	X2644	A_72_P086096	sorting nexin 16	0.365831802093503	0.959883394453181	0.000186021454791909	0.00726273557876419
SUMO2	X2645	A_72_P569439	small ubiquitin-like modifier 2	0.48961782398356	0.519407979569725	3.79640062164001e-05	0.0184163914453955
cct5	X2646	O14583		0.7007622697587	0.861980639802125	0.0022802251172093	0.0155149727449781
ARL6	X2651	A_72_P122911	ADP ribosylation factor like GTPase 6	0.559156758446737	0.948783180910134	0.000566340706028	0.0580486969038473
MFSD5	X2659	A_72_P136186	major facilitator superfamily domain containing 5	0.262572098629696	0.713110287259313	1.73384687408457e-05	0.00636664964207283
CC2D1B	X2661	A_72_P051066	coiled-coil and C2 domain containing 1B	0.557121369708915	0.663727406908669	2.13128810809734e-05	0.0167516473142794
SLC24A3	X2664	O11079	solute carrier family 24 member 3	0.254167779760073	0.990912602476975	0.0167973025121688	0.0129376405837434
PRDX3	X2670	A_72_P568344	peroxiredoxin 3	0.363029658050683	0.996383985818868	0.00216901285838561	0.0137741717192494
IVNS1ABP	X2673	A_72_P445118	influenza virus NS1A binding protein	0.834800645537881	0.835677250455091	6.8618710453744e-06	0.0406922312433763
vps4a	X2678	O9000		0.772937625359136	0.87165965571277	8.64244048921993e-05	0.0125019807962036
RABGAP1	X2683	O5583	RAB GTPase activating protein 1	0.500357877507484	0.990778599965098	3.44198862559639e-05	0.0343635380679748
NA	X2685	A_72_P369163		0.530588821479672	0.601002660285827	0.020835758472089	0.00548153764166941
CD163	X2686	A_72_P018171	CD163 molecule	0.908509157273244	0.330161824074212	0.000519182877441815	0.537917364125527
SENP5	X2687	A_72_P265162	SUMO1/sentrin specific peptidase 5	0.972779877857877	0.92453912521042	0.0124972745506208	0.0142885242573068
SMU1	X2692	A_72_P251942	smu-1 suppressor of mec-8 and unc-52 homolog (C. elegans)	0.398538525192932	0.974693802046519	0.000152302699987544	0.00916632269287213
RPLP1	X2698	A_72_P736036	ribosomal protein lateral stalk subunit P1	0.956257823391027	0.798370000303412	0.00297825617687153	0.0100899187864489
NA	X2699	A_72_P405548		0.789341132788383	0.755051743198455	0.00369731988041054	0.1328895955362
SUMO2	X2700	A_72_P589749	small ubiquitin-like modifier 2	0.869057582378475	0.725672501225269	0.000288865475229107	0.0258239639559293
RDH11	X2713	A_72_P504439	retinol dehydrogenase 11 (all-trans/9-cis/11-cis)	0.469429390068548	0.795247287177182	0.00225353798270223	0.0184227478104353
NDUFA4	X2717	A_72_P662136	NDUFA4, mitochondrial complex associated	0.783398731548681	0.821717893486376	0.000536259710769918	0.0601633996245821
SNX10	X2721	A_72_P216437	sorting nexin 10	0.923552656197854	0.96672331866949	1.42469586914343e-05	0.0229098584953804
COQ6	X2722	A_72_P728293	coenzyme Q6, monooxygenase	0.393505502375966	0.673167197799372	0.000362865918128566	0.00471776211299055
PDLIM1	X2726	A_72_P489906	PDZ and LIM domain 1	0.729996337037801	0.646183565794921	0.03721687637685	0.0633037438286034
DDIT3	X2735	A_72_P157561	DNA damage inducible transcript 3	0.433240964480946	0.725672501225269	0.00116803428959109	0.0123359374378365
NA	X2736	A_72_P601428		0.208086068741701	0.790532675140705	6.07393965119231e-05	0.0140611556791683
NA	X2744	A_72_P094176		0.649413853853739	0.935670324082204	4.08204354848245e-06	0.0103733392157252
SMAD4	X2745	A_72_P146796	SMAD family member 4	0.585287518202583	0.65631826674594	8.19808427633567e-06	0.0171657318767991
TMEM14E	X2747	O10195	transmembrane protein 14E, pseudogene	0.551796553131258	0.792811323299907	0.00515204082808071	0.0413590401160044
FAM98C	X2757	A_72_P080541	family with sequence similarity 98 member C	0.320261844581668	0.975057815648122	2.95596157948133e-06	0.00483644888259978
RPS25	X2759	O13202	ribosomal protein S25	0.94050161062814	0.683103839823452	0.0157936148109402	0.175397900930631
NA	X2767	A_72_P080251		0.537380452498552	0.525370337737187	7.41248182582005e-05	0.0174467274610103
S100A9	X2769	O5444	S100 calcium binding protein A9	0.961067166976872	0.556464974340558	0.00232395471043153	0.290790642248273
CYTB	X2773	A_72_P721121	cytochrome b	0.972779877857877	0.684023801533532	0.000110651218824896	0.222253193019465
NA	X2774	A_72_P314443		0.35624450261171	0.898257133574416	0.000370919589886111	0.00533934081579656
NA	X2778	A_72_P080816		0.7627337407374	0.519407979569725	1.29293597610374e-05	0.0106152988578427
PSMD8	X2780	O8698	proteasome 26S subunit, non-ATPase 8	0.627630481465366	0.908864749271492	1.02458332596621e-05	0.00633429343538632
HMGB1	X2781	A_72_P185226	high mobility group box 1	0.93164040367919	0.654701094345704	0.000492261373593784	0.0456480344395822
ENG	X2785	gi|47522881|ref|NM_214031.1|	endoglin	0.795382594713066	0.93123962029678	0.0041118879992561	0.0321299667936424
DNAJC3	X2787	A_72_P539958	DnaJ heat shock protein family (Hsp40) member C3	0.284854065908557	0.773394306806366	0.00396670333473609	0.00600691157551828
MAGOH	X2788	O13483	mago homolog, exon junction complex core component	0.580315477325994	0.984524690053123	0.00011279691375572	0.0123214363950378
IFI35	X2789	A_72_P081716	interferon induced protein 35	0.364357465042094	0.895295229158365	7.65160725094576e-06	0.00979886755313577
CHD7	X2791	A_72_P383608	chromodomain helicase DNA binding protein 7	0.246217633744395	0.832547990477171	0.00139264118594359	0.00470399005563945
NA	X2795	A_72_P520738		0.713613545923674	0.564739101956399	3.6938029445216e-05	0.145487847164988
SLA-DRB1	X2797	A_72_P110316		0.568345140479242	0.671270546759232	0.000476430232189623	0.252963279705608
ATP2A2	X2798	A_72_P602353	ATPase sarcoplasmic/endoplasmic reticulum Ca2+ transporting 2	0.4231039410026	0.972046951153097	0.000215417190540789	0.00970988925613984
PLXND1	X2799	A_72_P054686	plexin D1	0.96011020066627	0.76236699155449	1.28501461348563e-06	0.171585442058239
CHD3	X2805	A_72_P091001	chromodomain helicase DNA binding protein 3	0.781421366409334	0.892310520918021	0.0053665209504993	0.00833733612105924
C7H6orf125	X2809	A_72_P529828		0.972517841766237	0.814871145223318	1.53304823712894e-06	0.0310932105161814
NA	X2812	A_72_P343768		0.850212806008325	0.98710112054682	0.0262689574273965	0.332792639201433
FPGT	X2816	A_72_P105611	fucose-1-phosphate guanylyltransferase	0.989612187496136	0.871624936365741	0.000154209962540781	0.00772612795028473
KPNA4	X2817	O9564	karyopherin subunit alpha 4	0.792476174788836	0.602624127505028	0.0033416544555372	0.0145855286137248
NA	X2819	A_72_P602666		0.860151289210348	0.972046951153097	3.2897243649275e-05	0.0186715946430267
AP1G1	X2828	A_72_P230722	adaptor related protein complex 1 gamma 1 subunit	0.349847589105122	0.971223909638316	0.0153235269191316	0.0181224550303261
NA	X2829	A_72_P396743		0.323441231077616	0.96672331866949	0.000391989796512134	0.0141739780325741
TMBIM1	X2834	O4491	transmembrane BAX inhibitor motif containing 1	0.394771643791657	0.817285709414348	2.39264773098745e-05	0.0159187158807413
EIF2S2	X2835	A_72_P638255	eukaryotic translation initiation factor 2 subunit beta	0.883934338805206	0.999385246586466	0.037189598287235	0.00694958593016317
COQ5	X2836	A_72_P541533	coenzyme Q5, methyltransferase	0.497700176440267	0.903484678378002	0.00183675865627555	0.0187123158378304
BTG3	X2838	gi|115546516|dbj|AK234353.1|	BTG family member 3	0.40120934557578	0.732268184688432	0.00803591141887218	0.0296461040182115
NA	X2839	A_72_P291589		0.393462856392726	0.840952308449206	0.000242602868242596	0.0055647189164985
SEPHS2	X2843	A_72_P232412	selenophosphate synthetase 2	0.862718803606813	0.946789077599236	8.22661542406653e-06	0.0222270207721324
EXT1	X2845	A_72_P560029	exostosin glycosyltransferase 1	0.547751640705352	0.325890189044892	0.0045360746861861	0.0399275521513097
COX18	X2847	A_72_P214557	COX18 cytochrome c oxidase assembly factor	0.262733772737972	0.911304300677668	0.000625855762247049	0.00583462073782921
NA	X2849	A_72_P292894		0.58832764131462	0.739794581062567	4.71635961181093e-05	0.0142620816541223
NA	X2851	A_72_P435874		0.953741601611277	0.851965349832053	0.00076561859169335	0.0164312961082537
TMEM87A	X2852	A_72_P621093	transmembrane protein 87A	0.976137994823073	0.984666272962163	0.0176718677066368	0.258677130561817
EIF4A2	X2853	A_72_P575294	eukaryotic translation initiation factor 4A2	0.742840999827041	0.793365823482049	0.000102885138502613	0.0268329861187426
A_72_P128096	X2855	A_72_P128096		0.208086068741701	0.855629232982691	0.000890978837213116	0.014119158855571
RNF135	X2858	A_72_P025211	ring finger protein 135	0.282524623862975	0.71970694724222	6.25720384792892e-05	0.00630820212130355
NA	X2860	A_72_P184401		0.327947151811368	0.967883617013968	9.8702344151391e-05	0.00793723303664115
NA	X2863	A_72_P496933		0.87733554403517	0.597004699170001	0.000544939261406622	0.00757572886992393
GLOD4	X2864	A_72_P352108	glyoxalase domain containing 4	0.29703227642542	0.982258894983011	0.00482462930137179	0.0221650473079238
MORC3	X2865	A_72_P433534	MORC family CW-type zinc finger 3	0.838651747841241	0.927392474744981	9.36422200962219e-05	0.0424462364641149
ANO6	X2867	A_72_P652746	anoctamin 6	0.451084769256238	0.938436159159959	0.00997345732181017	0.0206554771926721
CNOT2	X2868	A_72_P011946	CCR4-NOT transcription complex subunit 2	0.514046287529633	0.950016939767677	0.00834605935247848	0.0184227478104353
NA	X2869	A_72_P381323		0.276379723880052	0.823177815718248	5.37006927776427e-05	0.0183186467305424
FASTKD2	X2876	O4474	FAST kinase domains 2	0.33126235701297	0.731293416960931	6.85375283704611e-05	0.0119129111166841
DTD1	X2877	O11463	D-tyrosyl-tRNA deacylase 1	0.72942762625673	0.36262593476886	5.97316488306978e-05	0.0391305755506988
EXOSC3	X2878	A_72_P107151	exosome component 3	0.337437907633534	0.874132098080169	0.00053957346929333	0.0190520260795506
GLT8D1	X2882	A_72_P571614	glycosyltransferase 8 domain containing 1	0.642132322540566	0.784870142534628	3.54731856545079e-05	0.00780114493409211
NA	X2886	A_72_P282864		0.518868989015695	0.709940245150177	9.57494135616064e-05	0.0319210704660465
NA	X2889	A_72_P136031		0.521289211818949	0.984666272962163	0.000179228091313038	0.0094515644533471
NA	X2891	A_72_P242467		0.485503346146392	0.818581751423274	0.000241309221178505	0.0174071702035547
XM_003357278	X2895	A_72_P029461		0.227177045151	0.886811318059631	0.00117519386664078	0.00811439043355104
SULT1A1	X2898	A_72_P282179	sulfotransferase family 1A member 1	0.606565126625816	0.956285223472871	1.7456057792922e-06	0.0671144879947042
RPL8	X2900	A_72_P156381	ribosomal protein L8	0.998810720077494	0.606926367640078	1.22818440623641e-05	0.00736393305759873
NA	X2910	A_72_P584201		0.234864284239526	0.36262593476886	0.000384738598095136	0.0076507733840517
NA	X2911	A_72_P241697		0.266353679808995	0.892310520918021	0.0127635696739798	0.00638651844780174
EIF4A1	X2912	A_72_P643696	eukaryotic translation initiation factor 4A1	0.734515033307499	0.97936805505579	0.00034053637412097	0.00931288830820048
SAP30L	X2915	A_72_P415648	SAP30-like	0.255665791901137	0.985012433779609	9.58128064414754e-06	0.00470399005563945
c3orf10	X2917	O12461		0.639644781773078	0.756805751035863	6.46791445986957e-05	0.0434637340342819
PDCD1LG2	X2921	A_72_P126461	programmed cell death 1 ligand 2	0.615864935168644	0.754653340558554	0.00677881702601474	0.125197995578803
AEBP2	X2924	A_72_P104431	AE binding protein 2	0.254389214238955	0.888297789554808	0.000785558648135547	0.00778547116457892
RPS17	X2926	A_72_P743237	ribosomal protein S17	0.899156258067749	0.712407611858235	0.042532762900188	0.0463057819793274
POLR1D	X2930	O14711	polymerase (RNA) I subunit D	0.87733554403517	0.37395577193688	4.4027941197431e-05	0.0470259103319742
JMJD1C	X2931	A_72_P056676	jumonji domain containing 1C	0.534187583335093	0.943894940763806	7.83315807357096e-06	0.00682408327285479
COPB2	X2933	A_72_P540758	coatomer protein complex subunit beta 2	0.565376455191842	0.925386338745144	0.00069661843062465	0.00988454347707988
NFYB	X2941	A_72_P255097	nuclear transcription factor Y subunit beta	0.287967161565109	0.941108725994938	5.50453903079866e-05	0.01303080808062
NA	X2944	A_72_P257787		0.772391128924966	0.615616191896505	0.000137266498523845	0.0144849451604795
C9orf5	X2954	A_72_P029426	transmembrane protein 245	0.879730152362017	0.874324015010643	0.000189472673448268	0.0181787703261501
NA	X2955	A_72_P473278		0.854463246862285	0.734609790054125	0.0120423286712587	0.103282231758288
SLC30A6	X2959	A_72_P443109	solute carrier family 30 member 6	0.543155323296569	0.950056795915645	0.00584427354557155	0.0365313912097493
ATP6	X2967	A_72_P722198	ATP synthase F0 subunit 6	0.890056021714897	0.607603763055439	9.73164800816058e-05	0.232407235725774
FAM119A	X2977	A_72_P160736	methyltransferase like 21A	0.577178192776591	0.971223909638316	0.0369156329136661	0.0106805969505789
AMY2	X2980	A_72_P728909		0.722471520994231	0.959793227974612	0.000133868113753383	0.00850864534068833
COX7A1	X2981	A_72_P303109	cytochrome c oxidase subunit 7A1	0.799652240143958	0.87822819044154	0.0138145634147351	0.00789846196258713
NA	X2982	A_72_P109676		0.838651747841241	0.97936805505579	0.000498038729959159	0.169160251364789
PTPLAD1	X2984	A_72_P493637	3-hydroxyacyl-CoA dehydratase 3	0.782166071660706	0.996949452704236	0.00236951610812402	0.0328584585681704
SUMO2	X2987	O13626	small ubiquitin-like modifier 2	0.984184013539755	0.712407611858235	5.50133689323455e-05	0.0129261622801784
NAPRT1	X2997	A_72_P504835	nicotinate phosphoribosyltransferase	0.953827648998984	0.405832088963699	1.533579273573e-06	0.0141931053996153
ACTR1A	X2998	A_72_P172276	ARP1 actin-related protein 1 homolog A, centractin alpha	0.227177045151	0.555706823150233	7.28378118777515e-05	0.0158059167736241
TIAL1	X2999	A_72_P531437	TIA1 cytotoxic granule-associated RNA binding protein-like 1	0.765667300661386	0.76768138453968	7.61751687428538e-05	0.0124056003806978
VCP	X3004	A_72_P035671	valosin containing protein	0.727196742636947	0.998919998493608	0.0003150615759204	0.0142821718081291
NUFIP2	X3005	O14148	nuclear fragile X mental retardation protein interacting protein 2	0.889468242187845	0.931358184829638	0.000497837384587265	0.0422636091172321
NA	X3008	A_72_P003531		0.562687807861661	0.879461609779666	0.00115390099163829	0.0162713368448303
NA	X3010	A_72_P296914		0.343562220253537	0.634889787664974	5.17923886618453e-05	0.00625726175943466
TTC31	X3012	A_72_P431859	tetratricopeptide repeat domain 31	0.400842796267714	0.983840732178785	0.000232553923938285	0.0971084227627883
ACP6	X3014	A_72_P073316	acid phosphatase 6, lysophosphatidic	0.752866332523687	0.802984437500013	6.61286965067294e-05	0.00647391069228324
TLK1	X3015	A_72_P021376	tousled like kinase 1	0.309463048096108	0.991063429723494	0.0029214508907973	0.128260971666388
C22orf32	X3018	CUST_418_PI427286967	single-pass membrane protein with aspartate-rich tail 1	0.920443227161524	0.625519078534197	0.000141860848142258	0.0168883214289528
CEBPB	X3025	A_72_P672137	CCAAT/enhancer binding protein beta	0.573451887616233	0.975976867725177	0.000239517878601202	0.0157776278632708
SF3B1	X3026	A_72_P606648	splicing factor 3b subunit 1	0.823242770946141	0.641188162602323	9.66342743604554e-06	0.0106659149964743
C19orf38	X3029	A_72_P114076	chromosome 19 open reading frame 38	0.997672058324506	0.671270546759232	1.33270419612816e-05	0.0724357797446644
CYCS	X3035	A_72_P621955	cytochrome c, somatic	0.393462856392726	0.925430568133141	0.00269611199544946	0.0232255188091639
EW484951	X3048	A_72_P093481		0.828879951065748	0.97920552020881	0.000386360294958991	0.0395403355908349
ATP6V1A	X3052	A_72_P223157	ATPase H+ transporting V1 subunit A	0.568209405910736	0.863041963626629	8.46907705764982e-05	0.00620497641386835
SENP3	X3054	O12815	SUMO1/sentrin/SMT3 specific peptidase 3	0.267850870297576	0.814261046664127	0.000704859477432063	0.00835711028055745
ABCC1	X3057	gi|27497109|gb|AF403246.1|	ATP binding cassette subfamily C member 1	0.208086068741701	0.792935474012349	0.00123425595711463	0.594707074065038
vat1	X3060	O14544		0.311845512208593	0.450415906414904	0.00019466624996292	0.0544063622305383
ANKHD1-EIF4EBP3	X3062	O3216	ankyrin repeat and KH domain containing 1	0.253965386333577	0.83990606914655	0.000357540765867417	0.0052317043115102
GOPC	X3064	A_72_P080856	golgi-associated PDZ and coiled-coil motif containing	0.445550942450686	0.885528161459913	0.000659286775795633	0.00813023514807675
NA	X3066	A_72_P124281		0.932250924599765	0.918282676425352	0.00482273895960338	0.0115525883386052
RPS27A	X3067	O8876	ribosomal protein S27a	0.801140977831838	0.523640976424719	2.5579182045227e-05	0.0090126797583171
GATA3	X3068	gi|113205711|ref|NM_001044567.1|	GATA binding protein 3	0.643515820087712	0.652370439123503	1.19177209705591e-05	0.0196078873582334
NA	X3070	A_72_P397508		0.309258258880601	0.862600091309894	0.03168380324584	0.139790432402571
NA	X3071	A_72_P041616		0.261700652278071	0.895295229158365	0.00400066086070057	0.021996499315485
GALNT1	X3072	O10252	polypeptide N-acetylgalactosaminyltransferase 1	0.985298422741441	0.982263178193062	0.00162977658369109	0.0151374774226867
ESD	X3074	A_72_P729103	esterase D	0.875194417311476	0.722531009336253	7.40475794120184e-06	0.0810957630114982
NA	X3077	O295		0.288687150636281	0.849663656191663	0.0084342952626194	0.00603123989550453
LOC396905	X3078	A_72_P302984		0.349847589105122	0.519407979569725	0.000147875750997373	0.0268070913044288
ZNF395	X3084	A_72_P316338	zinc finger protein 395	0.464294423960297	0.706970253018317	0.000351531864978164	0.00674986610576374
SMARCD3	X3085	A_72_P330118	SWI/SNF related, matrix associated, actin dependent regulator of chromatin, subfamily d, member 3	0.266353679808995	0.962447049666677	0.00133004979878343	0.00585013810708221
FLOT1	X3087	OTTSUST00000001002	flotillin 1	0.846498859224056	0.953085148848797	5.58686546586795e-06	0.0138457857598573
MMD	X3088	A_72_P421744	monocyte to macrophage differentiation associated	0.310641007958864	0.764210796688972	1.54537911375846e-05	0.0179146410466553
BAT5	X3091	OTTSUST00000000580	abhydrolase domain containing 16A	0.969256087887484	0.606926367640078	0.00131847739583471	0.0367446398460166
HUWE1	X3092	A_72_P496913	HECT, UBA and WWE domain containing 1, E3 ubiquitin protein ligase	0.313539566006047	0.994578020995902	0.000106883601737392	0.00745029625301019
Chmp5	X3093	O11561	charged multivesicular body protein 5	0.227177045151	0.87267495815011	1.78655429120204e-05	0.0121748403470312
RAN	X3095	A_72_P558224	RAN, member RAS oncogene family	0.728363546149951	0.644131555016137	0.000600260723227825	0.0315426917582512
MGAT4B	X3102	gi|115555717|dbj|AK234143.1|	mannosyl (alpha-1,3-)-glycoprotein beta-1,4-N-acetylglucosaminyltransferase, isozyme B	0.816378299764691	0.884781135471881	3.62148816649612e-06	0.0174071702035547
TOMM34	X3105	A_72_P080051	translocase of outer mitochondrial membrane 34	0.939835397913209	0.606926367640078	0.000902087112345451	0.0355687922898684
CEBPG	X3108	gi|115549724|dbj|AK232003.1|	CCAAT/enhancer binding protein gamma	0.60484181776646	0.959883394453181	0.00537181762044902	0.0931205197966631
GDI1	X3109	gi|115547230|dbj|AK234603.1|	GDP dissociation inhibitor 1	0.679454409062325	0.86145816418448	2.78539068571052e-05	0.0212130396963032
EIF2AK2	X3113	gi|47523703|ref|NM_214319.1|	eukaryotic translation initiation factor 2 alpha kinase 2	0.972517841766237	0.950016939767677	4.08419279158272e-05	0.0247203185068783
TLN1	X3116	gi|115547306|dbj|AK234679.1|	talin 1	0.79085512919653	0.702858695451274	0.000119284347323351	0.0186428733012241
ND4	X3117	A_72_P764558	NADH dehydrogenase, subunit 4 (complex I)	0.774697900366464	0.606926367640078	6.03246076422971e-05	0.128162835165161
IL1RN	X3119	A_72_P776040	interleukin 1 receptor antagonist	0.856721671742819	0.584605128037125	0.000514422046930065	0.0176766460647098
MYL6	X3120	A_72_P170406	myosin light chain 6	0.882999545245858	0.681003241437178	0.000855508537059737	0.0335032019313809
RRAGA	X3122	A_72_P428774	Ras related GTP binding A	0.454591923110464	0.945574884410179	0.00419189671413053	0.00887515629100868
SEMA4D	X3124	A_72_P698748	semaphorin 4D	0.737455839688124	0.943894940763806	0.016263641244424	0.100935691678712
LMTK2	X3125	A_72_P126986	lemur tyrosine kinase 2	0.6616869355615	0.828186995449141	0.000994643377184588	0.0424662923714799
CREB1	X3138	A_72_P441778	cAMP responsive element binding protein 1	0.733451725299063	0.244491399388473	0.00862415726865223	0.0086822186336489
SPTAN1	X3139	O12480	spectrin alpha, non-erythrocytic 1	0.596237149076874	0.480226549862914	1.53806512649546e-05	0.421332698781613
SPEN	X3143	A_72_P378443	spen family transcriptional repressor	0.900571824365151	0.742758968112254	0.000740709585925955	0.0474386348883288
WDR8	X3145	A_72_P336438	WD repeat containing, antisense to TP73	0.823242770946141	0.746463442595593	4.08959482884714e-05	0.0127568122374074
NA	X3147	A_72_P334903		0.525644560034874	0.870766006920909	0.000180909766982374	0.0636424014153573
SELK	X3149	A_72_P738543	selenoprotein K	0.661908611631655	0.98781149392688	0.00012299689628263	0.00665405910304243
LTA	X3150	OTTSUST00000000619	lymphotoxin alpha	0.767010921289009	0.842962840572568	5.83856572347302e-05	0.0149829065527609
MAGI3	X3151	A_72_P316808	membrane associated guanylate kinase, WW and PDZ domain containing 3	0.337706765207682	0.977317349328962	0.00488038965482774	0.00672124998933098
NA	X3153	A_72_P111836		0.447714462802343	0.781698252770429	8.59231612100738e-05	0.0209380274328475
ZFAND3	X3154	A_72_P016586	zinc finger AN1-type containing 3	0.549731520606842	0.857114250125727	1.87650580879645e-05	0.0266456149323013
PSMD14	X3159	O12176	proteasome 26S subunit, non-ATPase 14	0.416148897255242	0.991063429723494	0.0011657243767798	0.00670930967525616
ITGAL	X3160	A_72_P077381	integrin subunit alpha L	0.708452654012624	0.842529234078681	1.60043553753888e-06	0.0168270540629129
PIK3AP1	X3161	A_72_P350203	phosphoinositide-3-kinase adaptor protein 1	0.764354201847431	0.50911120899603	2.51192162694039e-05	0.00575176432133146
ATP5A1	X3164	A_72_P574755	ATP synthase, H+ transporting, mitochondrial F1 complex, alpha subunit 1, cardiac muscle	0.828657570895467	0.823367015073829	5.91606218425206e-05	0.0161980764655327
NA	X3165	A_72_P406008		0.577178192776591	0.770419770650349	0.00131752918048059	0.0595552486444633
KBTBD7	X3175	O13256	kelch repeat and BTB domain containing 7	0.721277832187288	0.993913787406863	9.43643607931992e-05	0.128445984323244
LOC100519577	X3183	A_72_P344413		0.273003210732938	0.711501604109663	0.000201316614440334	0.0167516473142794
CYTB	X3187	A_72_P726128	cytochrome b	0.983445302533911	0.591676649170171	9.94889706612866e-05	0.0834422856320036
TPM1	X3193	A_72_P746394	tropomyosin 1 (alpha)	0.966424465867952	0.732268184688432	0.0205706977854715	0.643475151994993
nonO	X3199	O10173		0.997814396726131	0.547545721416115	3.50548770666563e-05	0.05160890345
C12orf52	X3202	A_72_P194992	RBPJ interacting and tubulin associated 1	0.343613743677438	0.925266189370609	0.000139681328813721	0.0112659412087921
EIF6	X3206	A_72_P602028	eukaryotic translation initiation factor 6	0.653419940967159	0.871368792696137	0.00173489656586257	0.0218368432732204
AP4B1	X3208	A_72_P168881	adaptor related protein complex 4 beta 1 subunit	0.403373022143394	0.969703844464993	3.17049542921876e-05	0.00946470454858016
GEMIN5	X3210	A_72_P081511	gem nuclear organelle associated protein 5	0.416926021047802	0.849466375122629	0.00803058111528059	0.00609339880124455
NA	X3213	A_72_P332280		0.33263787054621	0.949227693325999	0.00380016788656064	0.0136316856431322
ICAM3	X3215	A_72_P263827	intercellular adhesion molecule 3	0.322865183955338	0.870766006920909	4.51429682977972e-06	0.0073255283523428
CAPZA2	X3216	A_72_P632457	capping actin protein of muscle Z-line alpha subunit 2	0.341506661425883	0.812713273921486	1.70801618150547e-05	0.0214580043622647
NA	X3220	A_72_P155281		0.420600218080754	0.905588915275449	1.9928003255289e-06	0.00783021036631443
Fbxo28	X3225	O9456	F-box protein 28	0.269407684816181	0.703835333797797	0.0128562734473749	0.0082796117796726
ITM2B	X3237	A_72_P568279	integral membrane protein 2B	0.948098927517736	0.720035733606329	7.40475794120184e-06	0.0343760192606605
TMSB10	X3238	A_72_P298544	thymosin beta 10	0.876540497906764	0.634889787664974	3.41145744901088e-05	0.112089380470131
CD44	X3240	A_72_P443940	CD44 molecule (Indian blood group)	0.2973263064728	0.457126980632419	0.000632201711927576	0.0269507318036492
COFILIN	X3243	A_72_P441045		0.306209860603345	0.973376609269646	0.000411513485454517	0.00497040863655143
NA	X3246	A_72_P207747		0.728934457167508	0.723790481229379	1.85586467981174e-05	0.0630870051693825
NA	X3248	A_72_P115496		0.370976416115048	0.949227693325999	0.0006418467780772	0.0112280981826228
PPA1	X3250	O9417	pyrophosphatase (inorganic) 1	0.479714265873078	0.868676751604841	0.00307482762146233	0.0330995431432599
LOC100520691	X3252	A_72_P131296		0.470214521224154	0.569705876447383	0.000193558338347077	0.00804974543080461
SNTB1	X3253	A_72_P305419	syntrophin beta 1	0.29703227642542	0.648873476815764	1.64522882467185e-05	0.0280357752373149
CDS1	X3255	A_72_P065606	CDP-diacylglycerol synthase 1	0.348835644503932	0.711501604109663	0.000226532461571055	0.0453729240487477
NA	X3262	A_72_P216579		0.981888774296868	0.876349449352371	0.000474652882748587	0.00638602501866825
NA	X3266	A_72_P272854		0.786840852444183	0.732268184688432	0.00173386047359502	0.017711641337347
ACOT9	X3272	A_72_P254067	acyl-CoA thioesterase 9	0.351650280162836	0.929879009544634	0.00054917602032825	0.00800069262254782
TRA2A	X3277	A_72_P578223	transformer 2 alpha homolog	0.298172216517976	0.919666167528465	0.00654101308610813	0.00627834075005668
NA	X3279	A_72_P069666		0.381145444210661	0.604388599499491	0.00039960860393752	0.00967499792543245
Gatad2b	X3280	O8353	GATA zinc finger domain containing 2B	0.774941281708107	0.997603460213656	0.000477179528658858	0.0103831658411324
GTF2H1	X3282	A_72_P281109	general transcription factor IIH subunit 1	0.398806548334362	0.835875283115985	0.00505806901356095	0.0080373759614916
TAP2	X3287	O9791	transporter 2, ATP-binding cassette, sub-family B (MDR/TAP)	0.302373264290235	0.772582102748063	2.89317466760117e-06	0.0349929639280681
CMTM7	X3289	O4736	CKLF like MARVEL transmembrane domain containing 7	0.582551920561945	0.601833453100101	1.73645041503182e-05	0.0898421874591745
NUDT14	X3291	A_72_P334608	nudix hydrolase 14	0.923694862487656	0.858739468737116	0.0137216898289908	0.0658165187061562
TAP2	X3292	A_72_P510149	transporter 2, ATP-binding cassette, sub-family B (MDR/TAP)	0.522448570595854	0.950016939767677	1.14800803633747e-05	0.0356857157244294
C15orf48	X3293	A_72_P370683	chromosome 15 open reading frame 48	0.764954908291461	0.944765718755891	6.26403295942294e-05	0.0556975870935326
LSG1	X3299	A_72_P486702	large 60S subunit nuclear export GTPase 1	0.662348815201308	0.643811056198663	0.000156903634118704	0.0207031078629844
NLN	X3301	A_72_P035911	neurolysin	0.307758174525007	0.896857914149124	0.000468041827109304	0.0187772278682037
POLR2I	X3303	O5269	polymerase (RNA) II subunit I	0.972044304456678	0.788629636817986	4.96028365183766e-05	0.0130701719360304
HEBP1	X3304	A_72_P213597	heme binding protein 1	0.532456082464792	0.837752942265944	0.0102223157305504	0.106415174139775
STK17A	X3306	A_72_P286564	serine/threonine kinase 17a	0.861617750515405	0.968580994319154	3.4394496224056e-06	0.0181832375591911
KLF13	X3309	A_72_P146891	Kruppel-like factor 13	0.742810114867069	0.839515444338619	0.000105397782545564	0.0235695901823048
NA	X3313	A_72_P355928		0.933224032156627	0.938436159159959	0.000176885542991271	0.023974424452474
ATP6	X3316	A_72_P753825	ATP synthase F0 subunit 6	0.780006447443043	0.608841652033824	9.38385297173483e-05	0.24381280790523
RPL15	X3318	A_72_P191936	ribosomal protein L15	0.698931723948854	0.865428759491877	0.000202656171977844	0.0145855286137248
BIRC6	X3325	A_72_P443104	baculoviral IAP repeat containing 6	0.422962053407643	0.972046951153097	0.000564439445007154	0.00845914213933748
WIPF1	X3326	O2810	WAS/WASL interacting protein family member 1	0.990808470477829	0.975393592909794	1.1916460931163e-05	0.0205258537053484
AK240026	X3327	A_72_P177351		0.369561439761974	0.919775493623096	0.00915824223179678	0.0229863984653704
INPP1	X3330	A_72_P531771	inositol polyphosphate-1-phosphatase	0.293409717775372	0.924432047364272	5.4097102749555e-06	0.010786725214504
FD600992	X3331	A_72_P026761		0.53990014440294	0.795247287177182	0.0346587091148105	0.0762942926411075
BCL7B	X3332	gi|87219049|gb|DY417746.1|DY417746	B-cell CLL/lymphoma 7B	0.341966290532876	0.990772366718318	0.000378718388845961	0.00516650024142944
TSPO	X3335	A_72_P165511	translocator protein	0.850328917763262	0.842962840572568	2.8397471341765e-05	0.0256010362081313
TXNRD2	X3336	O1892	thioredoxin reductase 2	0.226329757522868	0.824997805281944	0.000308483445453105	0.00664938197350189
LOC100516168	X3339	A_72_P429024		0.449589152577119	0.67633997307026	1.52382197818852e-05	0.00714598805928549
PDRG1	X3340	A_72_P364623	p53 and DNA damage regulated 1	0.401086006031055	0.803912818403473	0.000252059646752219	0.00531933432526533
ubn2	X3341	O13803		0.850295407980547	0.785493176370896	0.000543043524099616	0.0294990194809934
HSD17B4	X3344	A_72_P626259	hydroxysteroid (17-beta) dehydrogenase 4	0.85655588540548	0.793211004345527	0.000170770268464564	0.0735975249823039
nupr1	X3351	O4992		0.543968682014292	0.965047121589305	0.0280426401993775	0.0146218058999005
PKM2	X3352	A_72_P547761	pyruvate kinase, muscle	0.428311192273618	0.746870767409436	0.000203912555260866	0.0083803845341419
MGST1	X3354	CUST_488_PI427286967	microsomal glutathione S-transferase 1	0.40995565575633	0.881253813220271	0.00013939340034179	0.0325921789312621
RPL5	X3362	A_72_P797407	ribosomal protein L5	0.95630063682144	0.487190338206376	7.12141893454784e-05	0.0222684657104345
NA	X3364	A_72_P271834		0.9099594784821	0.951797592551762	0.00158145902430871	0.0113567293787875
IL15	X3365	A_72_P035856	interleukin 15	0.712533324103973	0.886151704166939	7.18710006401163e-05	0.0596009867533929
OXNAD1	X3367	A_72_P484933	oxidoreductase NAD binding domain containing 1	0.64127427704067	0.624240083162989	5.35670367400805e-05	0.00766432995837032
SCAF11	X3375	A_72_P021516	SR-related CTD associated factor 11	0.322865183955338	0.997662218723322	8.37991192803029e-05	0.0260501768636021
CAND1	X3381	A_72_P041266	cullin associated and neddylation dissociated 1	0.300705843206833	0.738165863684368	0.000528635751548801	0.0101211111636787
BAZ1B	X3382	A_72_P378008	bromodomain adjacent to zinc finger domain 1B	0.327947151811368	0.922878759085499	0.000102404446322823	0.0110593296603753
C6orf70	X3386	O1170	ER membrane-associated RNA degradation	0.568927450066799	0.962582893302954	0.000401099621061519	0.0101956503607374
EWSR1	X3392	A_72_P030671	EWS RNA binding protein 1	0.420600218080754	0.651489143059188	5.69569884326247e-06	0.00497488605279263
MYL12B	X3395	O4901	myosin light chain 12B	0.555251160468629	0.818581751423274	6.53737091429129e-06	0.0183869123712213
LOC100523786	X3397	A_72_P117316		0.283281355755836	0.912286743233737	3.88294017020315e-05	0.00488273458336644
ELOVL5	X3399	A_72_P400463	ELOVL fatty acid elongase 5	0.504600687556454	0.964867546947617	0.0476132278470986	0.0604894480299175
RNASEK	X3401	CUST_48_PI427286967	ribonuclease K	0.945510901599228	0.990196933262071	1.09265082951525e-05	0.0166687283412312
JKAMP	X3405	A_72_P152946	JNK1/MAPK8-associated membrane protein	0.495511254086851	0.723845212943315	1.37133695181545e-05	0.0186466769294022
ESPL1	X3407	A_72_P305229	extra spindle pole bodies like 1, separase	0.619565232470397	0.723845212943315	0.0101857406324087	0.00938319233922185
GIMAP7	X3408	gi|115553931|dbj|AK236936.1|	GTPase, IMAP family member 7	0.627466128709829	0.614565734501148	4.12490361157352e-06	0.760044575920055
FAU	X3415	gi|47522615|ref|NM_213937.1|	Finkel-Biskis-Reilly murine sarcoma virus (FBR-MuSV) ubiquitously expressed	0.561666162234211	0.519407979569725	2.34713188513743e-05	0.00529419063384841
MYOF	X3417	A_72_P497949	myoferlin	0.309258258880601	0.705819035440668	0.000630838404192772	0.0647203479815723
NCALD	X3418	A_72_P117626	neurocalcin delta	0.558446046701199	0.411968716445888	0.00171175773509346	0.0102118523596908
COPA	X3424	A_72_P474474	coatomer protein complex subunit alpha	0.625238466225078	0.643106748901051	3.1133348136672e-05	0.0152757853370131
PRPF39	X3429	A_72_P605953	pre-mRNA processing factor 39	0.293409717775372	0.958968158377654	0.000134582048041731	0.00960353597024077
NA	X3431	A_72_P024911		0.859154570970168	0.665160443919468	7.10229049414878e-06	0.0448510249057054
TREX2	X3432	A_72_P063441	three prime repair exonuclease 2	0.388163368881019	0.950388118228328	0.00458547700256872	0.00865794341328173
MTF2	X3433	A_72_P739724	metal response element binding transcription factor 2	0.411539731640315	0.924299221560761	0.00162825883838376	0.00999600357192247
PIK3CG	X3436	A_72_P280844	phosphatidylinositol-4,5-bisphosphate 3-kinase catalytic subunit gamma	0.618006017385521	0.790370581345358	2.93446561298081e-05	0.0864409300096914
TRIM5	X3443	A_72_P643228	tripartite motif containing 5	0.310842047657115	0.859961356009505	2.6610550835833e-06	0.00809873535365761
Azi1	X3454	O6709		0.412313908647469	0.606926367640078	0.000392585973143392	0.0508225823452166
LCTHIO	X3457	A_72_P223742		0.568604980947139	0.923527584988664	0.000251189904168139	0.0107161260686023
UFSP2	X3459	A_72_P417884	UFM1-specific peptidase 2	0.87245656097521	0.869529626846116	0.000444405523059607	0.0124040245644672
CYS1	X3473	A_72_P039646	cystin 1	0.893652593920828	0.821717893486376	0.00218969637649011	0.551077342477679
NA	X3474	A_72_P427914		0.416222874874067	0.855383429610019	0.00292191688029706	0.0114421448779687
TESK1	X3476	A_72_P532643	testis-specific kinase 1	0.291154176355327	0.762557237417684	0.000114445007342139	0.00783696351858238
NPC1	X3478	A_72_P223457	Niemann-Pick disease, type C1	0.324348803198352	0.568956387124221	0.000762964935431517	0.011113613418004
IL8RA	X3482	gi|115546718|dbj|AK237564.1|	C-X-C motif chemokine receptor 1	0.397909091178904	0.911786918325872	5.15602052145311e-06	0.0126063152336538
ATP6	X3485	A_72_P722713	ATP synthase F0 subunit 6	0.888229698855809	0.634513019512072	0.000124096860756504	0.306223365596731
PPP2R5A	X3490	A_72_P431384	protein phosphatase 2 regulatory subunit B', alpha	0.452587961438756	0.898639266961137	0.000294303755919443	0.0236766544633635
RELA	X3491	A_72_P269269	RELA proto-oncogene, NF-kB subunit	0.799812494630255	0.882513013787086	0.0467900856514212	0.62681352882549
Cmtm3	X3492	O4246	CKLF like MARVEL transmembrane domain containing 3	0.581779668247919	0.652503019656896	0.00293268464751378	0.0897417177754071
LOC100514248	X3495	A_72_P144971		0.56103374966814	0.654701094345704	0.00902561786417468	0.0855379076682833
BRD2	X3506	A_72_P056731	bromodomain containing 2	0.580755653326969	0.882438072233247	1.72226747040436e-05	0.0108016403890697
VDAC2	X3509	A_72_P641463	voltage dependent anion channel 2	0.449364573891702	0.878315808190171	0.000193571611511326	0.0137788372509244
SLC27A3	X3511	A_72_P474942	solute carrier family 27 member 3	0.464454850024465	0.695500020010665	0.0067945988519683	0.00640773252370235
NA	X3512	A_72_P705140		0.571724668101688	0.791498105098417	0.00109480969686803	0.0229056198361281
IMMP2L	X3519	O123	inner mitochondrial membrane peptidase subunit 2	0.491708123055901	0.792935474012349	0.0109298007747043	0.00887423900215925
NA	X3522	A_72_P395318		0.852497781207822	0.764695230925832	6.85562010066725e-05	0.0187356419902227
XM_003131659	X3526	A_72_P038666		0.243128425216693	0.953466517383159	0.000920642291582411	0.0183569392093866
FHL1C	X3531	A_72_P637276		0.570892789234866	0.778673127965885	0.0292415605495252	0.0207140418307144
F12	X3536	gi|47523557|ref|NM_214242.1|	coagulation factor XII	0.239637642569262	0.943962665241072	0.000203889974239314	0.107473852176276
U2AF1L4	X3537	A_72_P367813	U2 small nuclear RNA auxiliary factor 1-like 4	0.426944773820993	0.842962840572568	0.00185719823688159	0.0124113299383931
EEF1A1	X3540	A_72_P722583	eukaryotic translation elongation factor 1 alpha 1	0.766745223912262	0.637551200866163	4.22475586367611e-05	0.00966789150775647
CTSB	X3544	A_72_P681665	cathepsin B	0.398060803069845	0.558956611159598	0.000245610037061251	0.03198142629355
SNX17	X3554	gi|74256663|gb|BW979823.1|BW979823	sorting nexin 17	0.512038876040103	0.769827383103824	2.70481673111534e-05	0.00985804382989456
SLA1	X3558	A_72_P035616		0.287913312944444	0.88048886843899	0.000432982233840756	0.00657647805607543
NA	X3559	A_72_P235552		0.227177045151	0.889770927879672	0.034255376282053	0.0172507271921034
NA	X3562	A_72_P063976		0.688820169800399	0.753765440198946	0.0387804049058797	0.133018835386144
RAB7A	X3564	A_72_P410088	RAB7A, member RAS oncogene family	0.327986686367364	0.984666272962163	8.32960832510547e-06	0.0157620290553485
sesn1	X3565	O9299		0.909635720153222	0.797719868919959	0.000173762282159103	0.0582810715649332
COX1	X3568	A_72_P733853	cytochrome c oxidase subunit I	0.807930155905843	0.613746226297215	6.70084984381402e-05	0.091261819854925
MPHOSPH10	X3572	A_72_P555216	M-phase phosphoprotein 10	0.347226845250261	0.709940245150177	5.60867704709444e-05	0.00745186030403802
BID	X3573	O201	BH3 interacting domain death agonist	0.260223841507511	0.906618610613064	1.63774995365571e-06	0.00480525631576625
APPL1	X3576	A_72_P440191	adaptor protein, phosphotyrosine interacting with PH domain and leucine zipper 1	0.465644083303171	0.602780179096181	0.00117138568929035	0.00488880967299996
smagp	X3578	O14799		0.208086068741701	0.920220012265859	3.64557590553039e-05	0.00470399005563945
ZFYVE26	X3580	A_72_P230887	zinc finger FYVE-type containing 26	0.766242850141898	0.917381240626772	0.00200433660940043	0.00955880451305178
NR3C1	X3581	A_72_P035891	nuclear receptor subfamily 3 group C member 1	0.471550622744989	0.850619051268577	1.34375241830825e-05	0.0265270364837569
PARVG	X3583	O12841	parvin gamma	0.594941348958809	0.930597852413699	1.43823494519611e-05	0.0142302565216748
Wdr62	X3586	O7237	WD repeat domain 62	0.611883538666197	0.97708362836478	0.0478983391837878	0.0209240313059359
LRRC8A	X3587	A_72_P495589	leucine-rich repeat containing 8 family member A	0.604350554466992	0.78352459307793	0.000555774940262417	0.0415962686554461
COPS5	X3588	A_72_P641558	COP9 signalosome subunit 5	0.400459541755274	0.732268184688432	0.000106266587331719	0.0122130675786199
NA	X3595	A_72_P404093		0.361323275226404	0.977838586166971	0.0480911900323368	0.0371354157826805
RNGTT	X3602	A_72_P596979	RNA guanylyltransferase and 5'-phosphatase	0.522644356126079	0.917654010913911	1.34886975974021e-05	0.0315426917582512
RNASEH2C	X3605	A_72_P093261	ribonuclease H2 subunit C	0.800574894692059	0.342075819070989	3.56403738939947e-05	0.00869222383652105
MFSD8	X3606	A_72_P018846	major facilitator superfamily domain containing 8	0.800188750454972	0.805940888237632	2.08441691196152e-05	0.141525877586927
PDK3	X3610	A_72_P290514	pyruvate dehydrogenase kinase 3	0.859634106936112	0.826538372454186	0.00528352928140937	0.0195195744553797
ENSSSCT00000002597	X3612	A_72_P478846		0.551796553131258	0.893023815282052	0.0171341610244756	0.0163648829014524
ESD	X3617	A_72_P788363	esterase D	0.758000764578019	0.732268184688432	1.69402705468417e-05	0.203713115103405
MZF1	X3618	gi|115547672|dbj|AK231330.1|	myeloid zinc finger 1	0.458005944615241	0.956283007512482	0.000128308905156343	0.0363963654032602
PDE6D	X3620	O10411	phosphodiesterase 6D	0.307489318079396	0.733909343850807	0.00575775322081291	0.00946470454858016
arhgap17	X3628	O12016		0.352361677820062	0.939375407305966	5.23863360213775e-05	0.0161137023384634
RPL10	X3629	A_72_P061141	ribosomal protein L10	0.806112750465137	0.657652231032379	0.000385230818975084	0.00965072958668424
NA	X3632	A_72_P386478		0.752314469895331	0.960239372557887	0.0221534197115732	0.0934357993492789
SELS	X3634	A_72_P441319		0.396891570721322	0.997151457400219	0.000371800026741448	0.0119951788591879
BAD	X3637	gi|115547610|dbj|AK231268.1|	BCL2 associated agonist of cell death	0.580656457253573	0.997944751800107	2.47285237957043e-05	0.00777622537447964
CIDEA	X3640	gi|52352055|gb|AY610471.1|	cell death-inducing DFFA-like effector a	0.889719081601308	0.67734097826263	0.000386762013146571	0.0355649338356318
Slc26a6	X3643	O12774	solute carrier family 26 member 6	0.837123599293235	0.939375407305966	5.60809344421633e-06	0.0605816832220437
NA	X3644	A_72_P244822		0.442742446513835	0.950388118228328	1.99772564565512e-05	0.00918936504999871
SLPI	X3651	gi|34174171|gb|CF368547.1|CF368547	secretory leukocyte peptidase inhibitor	0.90936796651622	0.646215125667296	0.0212562719707092	0.655013625852166
FAU	X3655	A_72_P516168	Finkel-Biskis-Reilly murine sarcoma virus (FBR-MuSV) ubiquitously expressed	0.958792741860836	0.656895156760008	2.44181024320349e-05	0.018141403132689
ASAP1	X3658	A_72_P634684	ArfGAP with SH3 domain, ankyrin repeat and PH domain 1	0.328441085658363	0.995496802921518	8.84184577891587e-05	0.0100899187864489
GLE1	X3662	A_72_P205342	GLE1, RNA export mediator	0.576135904443953	0.680797015733898	0.000105877521844085	0.0174319787083861
PICALM	X3663	A_72_P192107	phosphatidylinositol binding clathrin assembly protein	0.322996105099183	0.612066634480426	5.03000030546642e-05	0.0439334849833151
HMGB1	X3668	A_72_P662709	high mobility group box 1	0.403703224072825	0.834331811851634	0.00394048175728479	0.0173846053404358
NA	X3669	A_72_P600588		0.971810727329534	0.943894940763806	2.73025611470087e-05	0.00926703759820731
COG5	X3670	A_72_P318813	component of oligomeric golgi complex 5	0.417363912657145	0.602780179096181	2.26935718523161e-05	0.00806775496152269
PHF14	X3671	O13329	PHD finger protein 14	0.484370950487942	0.781787652791606	0.00069682483382883	0.0130598060474526
CD151	X3672	gi|117168951|gb|EF051626.1|	CD151 molecule (Raph blood group)	0.500981482724264	0.960959633203691	5.5959665158037e-06	0.0565475367349117
S100A11	X3673	A_72_P324328	S100 calcium binding protein A11	0.261091279929947	0.890579613334765	0.000147325880066011	0.0139447594595505
SLC35B2	X3676	A_72_P303729	solute carrier family 35 member B2	0.777301049141198	0.821717893486376	1.03739442874643e-05	0.0137690716279515
ENO3	X3680	O8712	enolase 3	0.334228658554268	0.98732817688308	0.0137370651053041	0.016935039536213
AK345812	X3681	A_72_P298324		0.356956082777009	0.997865822846537	9.5427551505051e-05	0.00660863802346323
CNOT2	X3688	A_72_P426124	CCR4-NOT transcription complex subunit 2	0.425425521473597	0.97936805505579	0.0030281435374174	0.00498259686203636
FKBP1A	X3691	gi|83921634|ref|NM_001038000.1|	FK506 binding protein 1A	0.538446735915817	0.561015875804338	0.000187974378703509	0.136167529398983
STK19_antisense	X3695	antisens_OTTSUST00000000696		0.38489303586073	0.788712262579077	0.039072157452392	0.994375369170284
EIF4G3	X3696	A_72_P242127	eukaryotic translation initiation factor 4 gamma 3	0.477938564114714	0.643811056198663	0.0239039390967468	0.788511622924889
IFI16	X3697	gi|29276436|gb|CB470051.1|CB470051	interferon gamma inducible protein 16	0.537380452498552	0.978729190848901	6.46031847802987e-05	0.138148257752112
LOC100516258	X3699	A_72_P326723		0.348218412219314	0.898639266961137	3.16899889939703e-05	0.00497040863655143
NA	X3703	A_72_P263702		0.466000941598546	0.561015875804338	0.000135034046273199	0.0436574039304467
SNX14	X3705	O11494	sorting nexin 14	0.643274497123146	0.73857590053802	0.000798786795086935	0.028767133179422
CXCL16	X3706	A_72_P166536	C-X-C motif chemokine ligand 16	0.278148956190396	0.855003896420678	0.000684405403375817	0.0374596351311578
NA	X3708	A_72_P222237		0.683162750104277	0.695500020010665	0.0143844753794971	0.193660230298085
POPAR	X3709	A_72_P444898		0.306519283476846	0.84602855127813	0.0150127108597668	0.0157829534049735
ANXA7	X3715	A_72_P489477	annexin A7	0.261091279929947	0.985012433779609	5.5603107562075e-06	0.00871326084232085
ZFYVE16	X3719	A_72_P382648	zinc finger FYVE-type containing 16	0.356956082777009	0.975147164948628	0.000151156908837545	0.0132756719357534
LOC100624319	X3720	A_72_P405838		0.505872296593216	0.688438703623788	0.000406688491812361	0.0178348675150259
ATP5O	X3721	A_72_P562789	ATP synthase, H+ transporting, mitochondrial F1 complex, O subunit	0.910520554657876	0.604566667282761	0.00210360178195963	0.0988655170926079
ARFIP1	X3724	A_72_P158086	ADP ribosylation factor interacting protein 1	0.415031967418258	0.807651906719007	4.94280210755807e-06	0.0219662586456199
Mapkap1	X3727	O713	mitogen-activated protein kinase associated protein 1	0.76160699529573	0.893457081287448	9.29577576300132e-05	0.00533482015286047
NA	X3732	A_72_P292064		0.397477841179774	0.959883394453181	0.000132244468401314	0.0139694191212444
TRAF7	X3734	O12193	TNF receptor associated factor 7	0.790103817396405	0.93460748020981	2.16748685595856e-06	0.0324546242108711
Tmem115	X3737	O12174	transmembrane protein 115	0.474828021696045	0.798350752281733	7.92823884004743e-06	0.0213431166989748
adk	X3738	O10912		0.227177045151	0.654701094345704	0.00116878933793524	0.00781055969990936
TMSB10	X3740	A_72_P237547	thymosin beta 10	0.550723665622351	0.746463442595593	5.05347856385892e-05	0.0199998941454861
ARPC5L	X3743	A_72_P520206	actin related protein 2/3 complex subunit 5-like	0.671103430924446	0.709940245150177	2.88437054240115e-05	0.0215717827388109
NPL	X3749	A_72_P077401	N-acetylneuraminate pyruvate lyase (dihydrodipicolinate synthase)	0.45176321695078	0.990912602476975	0.0414653766489469	0.0101362927015212
NA	X3752	A_72_P705364		0.776275433315441	0.587534773701051	2.89663920399829e-05	0.0238101284251391
RTN4	X3755	A_72_P623278	reticulon 4	0.522953846715907	0.732268184688432	0.00334075297614009	0.0315880168219258
Acaca	X3757	A_72_P079111	acetyl-CoA carboxylase alpha	0.327565451409432	0.84645763399184	0.00122419609422014	0.0112185153711792
STAG2	X3760	A_72_P390088	stromal antigen 2	0.800881086788929	0.969717108332682	0.0377944400265785	0.0338626451975553
MIF	X3761	A_72_P165066	macrophage migration inhibitory factor (glycosylation-inhibiting factor)	0.899904948326591	0.607603763055439	4.26123224043e-05	0.00783696351858238
Snapin	X3762	O14921	SNAP associated protein	0.656965075141911	0.532216163507376	1.0151965115773e-05	0.00655837187772837
RAB10	X3763	A_72_P383058	RAB10, member RAS oncogene family	0.382280740860166	0.944765718755891	0.0078735878673352	0.0236766544633635
TRERF1	X3769	A_72_P398213	transcriptional regulating factor 1	0.344030765531944	0.764765986876308	0.00204416857455867	0.0133622474118131
TIMP1	X3772	O10493	TIMP metallopeptidase inhibitor 1	0.243128425216693	0.624818479974707	0.000501702348850188	0.03388941840724
C8orf40	X3773	A_72_P742077	small integral membrane protein 19	0.597880052234243	0.818581751423274	3.95767095956011e-05	0.0700110243682197
FKBP2	X3780	gi|59775227|gb|DN102451.1|DN102451	FK506 binding protein 2	0.547641195086349	0.826296740006453	6.83706490400341e-05	0.0268861835751169
NA	X3783	A_72_P119666		0.530401496332294	0.708440725721903	3.43116356170338e-05	0.106380291839888
IRF2BP2	X3786	O12949	interferon regulatory factor 2 binding protein 2	0.366168817164955	0.717671401818256	0.000177936551603873	0.0199598474427802
NA	X3787	A_72_P297549		0.317080258550264	0.930924607997694	0.00773441394309877	0.011611801325488
NA	X3789	A_72_P128021		0.91290859311645	0.809236873731319	1.15812043501566e-05	0.0146233864128626
C8orf59	X3792	A_72_P197722	chromosome 8 open reading frame 59	0.397136010884637	0.670637091541948	0.000201958705651458	0.00792640544154205
C3	X3793	A_72_P737664	complement component 3	0.927909701632119	0.982656991811464	0.0016201653798951	0.131123446951431
ITM2B	X3794	A_72_P555495	integral membrane protein 2B	0.6909854188372	0.994476025445481	0.000143050800792024	0.149696636923474
CRYZL1	X3795	A_72_P146451	crystallin zeta like 1	0.587294859723133	0.634513019512072	3.74577643070169e-05	0.0395938091787683
LOC100520427	X3796	A_72_P081406		0.432277392110229	0.791498105098417	0.000361356885678462	0.00927328196774056
TUBG2	X3797	O7316	tubulin gamma 2	0.306519283476846	0.819036977339377	0.000401960119454973	0.00695705707761405
SFRS18	X3798	A_72_P444456	PNN-interacting serine/arginine-rich protein	0.592116202708717	0.76985010260336	2.18224256363101e-05	0.0198472194972082
A_72_P704316	X3799	A_72_P704316		0.349835704604506	0.719756701505434	0.000136249620779983	0.0193998433839943
SLC39A3	X3801	A_72_P392958	solute carrier family 39 member 3	0.328343715686831	0.480769479954237	3.32027706150395e-05	0.0169347005924316
SLC25A4	X3808	A_72_P113671	solute carrier family 25 member 4	0.444835807294394	0.657652231032379	5.9038579362158e-05	0.00951722274693944
C4BPA	X3810	A_72_P562404	complement component 4 binding protein alpha	0.740142410311278	0.886643479330326	1.03837326106065e-05	0.10241628535582
FYTTD1	X3812	A_72_P433914	forty-two-three domain containing 1	0.36911104003002	0.712407611858235	0.000130421163706829	0.0197293351820941
LOC100518780	X3813	A_72_P042801		0.344789930298676	0.925266189370609	0.000196921659452219	0.00687991999094396
AK351491	X3817	A_72_P252712		0.613718337654738	0.999042798224415	0.000229937497817919	0.0228572877062546
Dnase1l1	X3820	O11706	deoxyribonuclease I-like 1	0.367049707889028	0.919035557583505	0.0266994902937055	0.0250423188565165
TSPAN2	X3821	gi|71968279|gb|BW958372.1|BW958372	tetraspanin 2	0.667453829205557	0.878315808190171	0.000240471139957023	0.0550888601517363
KIAA0430	X3822	O7736	KIAA0430	0.526763194499052	0.330161824074212	4.90489469727565e-05	0.00731232240914422
CHIC1	X3827	A_72_P209922	cysteine rich hydrophobic domain 1	0.39910771610814	0.746463442595593	8.52578709822865e-05	0.00578533319621098
fundc1	X3830	O1169		0.307489318079396	0.988783209684517	5.09261866580514e-05	0.0311203357905231
KCMF1	X3833	A_72_P408168	potassium channel modulatory factor 1	0.322865183955338	0.838563367579246	0.00261150240482298	0.00643665866309128
FLNA	X3836	A_72_P516034	filamin A	0.330020171344954	0.92995917334053	6.44624808805372e-05	0.00665544773387652
SP3	X3837	A_72_P686759	Sp3 transcription factor	0.309157959353536	0.7441798919199	7.83315807357096e-06	0.0184618144501264
mvk	X3840	O9027		0.380805135011725	0.756017598419927	0.00209058067065784	0.0134651943430731
NA	X3841	A_72_P028311		0.63448754579683	0.891751995488753	5.93504227525601e-05	0.0376738860115486
CX060421	X3848	A_72_P012791		0.509464554736425	0.993718914259131	0.000543156887122407	0.154709938781184
NA	X3849	A_72_P246472		0.551407158640682	0.717005194423859	0.000342089102677603	0.00479584414242155
NA	X3851	A_72_P024371		0.357991499117551	0.744963448908607	0.000367436494193231	0.0182359751283299
Elovl5	X3856	O10347	ELOVL fatty acid elongase 5	0.618869026726223	0.930038930259936	0.00658151567749738	0.0390115315701603
CRY1	X3861	A_72_P255677	cryptochrome circadian clock 1	0.421883160811025	0.788772594233331	0.0155753093590979	0.0118032564981524
iars2	X3862	O14351		0.348810735188077	0.959303869144528	0.00011499774419188	0.00823290062082943
XM_003123684	X3863	A_72_P197247		0.246328554015255	0.925479276089358	0.0366742684727943	0.277466837425111
DDX50	X3864	O12634	DEAD-box helicase 50	0.409999330184609	0.993681720061784	0.0023153972959274	0.0137135565576516
SNRPC	X3865	A_72_P476919	small nuclear ribonucleoprotein polypeptide C	0.696655175226757	0.735553182735701	0.000297032007536879	0.0357602569662023
NA	X3867	A_72_P005056		0.668331753138449	0.643811056198663	5.58686546586795e-06	0.011790370457373
TLR7	X3872	A_72_P165031	toll like receptor 7	0.53167122255019	0.784870142534628	0.00247982927881647	0.0220927489618437
HMGB1	X3874	A_72_P522786	high mobility group box 1	0.837008982092844	0.606414872749779	0.000556109277436401	0.0320671244495849
C3orf31	X3877	O13016	TAM41 mitochondrial translocator assembly and maintenance homolog	0.227177045151	0.627191392248689	0.00398592505202686	0.0291168908594442
DOM3Z	X3879	OTTSUST00000000526	decapping exoribonuclease	0.230992507337551	0.602624127505028	2.35291916871987e-05	0.00497040863655143
B4galt5	X3882	O12163	beta-1,4-galactosyltransferase 5	0.814899492499599	0.98732817688308	4.29299451627432e-06	0.162582633608213
CDK9	X3885	A_72_P136666	cyclin-dependent kinase 9	0.795779655711498	0.819036977339377	2.42490296624952e-05	0.0050685884669387
TUBA1B	X3887	A_72_P609774	tubulin alpha 1b	0.983420982139722	0.491661824811208	0.000205295307599962	0.0170525215591595
DAZAP2	X3891	A_72_P252527	DAZ associated protein 2	0.269407684816181	0.634889787664974	0.00271391832984738	0.00837492803585551
UBE2D1	X3894	O11510	ubiquitin conjugating enzyme E2 D1	0.863586404599786	0.920085226248153	4.84186485936707e-06	0.0255173815701924
IFT52	X3896	A_72_P312903	intraflagellar transport 52	0.533567892531678	0.731293416960931	4.17000505508771e-05	0.0203757157229937
SLA-DRA	X3901	A_72_P176171		0.921272665815692	0.667853311585702	0.000264310352602371	0.0379152425153115
ABLIM1	X3903	A_72_P503717	actin binding LIM protein 1	0.863637833580224	0.491661824811208	3.55610590787611e-05	0.00973585857357176
NA	X3904	A_72_P064376		0.791397364702436	0.935433557708181	3.27577992841245e-06	0.0299488863077084
CAV1	X3906	gi|47522949|ref|NM_214067.1|	caveolin 1	0.266353679808995	0.677039799071132	1.06299937236383e-05	0.00942700429923442
WWP1	X3909	gi|74255573|gb|BW978733.1|BW978733	WW domain containing E3 ubiquitin protein ligase 1	0.749580986353663	0.809620283122138	5.37006927776427e-05	0.0770024160076494
INTS12	X3917	O13042	integrator complex subunit 12	0.208086068741701	0.828289374578144	4.48233225326742e-05	0.00878647327764134
TOMM20	X3922	A_72_P569064	translocase of outer mitochondrial membrane 20	0.208086068741701	0.84745322033631	0.00314577679289544	0.00796870627822843
NA	X3923	A_72_P077151		0.483617541355306	0.65329786808594	0.00332823309895167	0.0434009598701235
KIAA0087	X3928	A_72_P435699	KIAA0087	0.972779877857877	0.967359369806347	0.00241630076377613	0.00624613736877795
NA	X3932	A_72_P435164		0.766727907512815	0.818581751423274	5.14999465586172e-05	0.0801170379570562
CORO7	X3933	O8589	coronin 7	0.658283633840457	0.862529518179861	1.42547202356348e-05	0.00739152161754176
ROD1	X3942	A_72_P579142	polypyrimidine tract binding protein 3	0.367049707889028	0.654701094345704	2.84148042264136e-05	0.0110008101234515
CF179440	X3947	A_72_P285489		0.442742446513835	0.991174380034175	0.00161115280664168	0.0269221829007337
UBE3A	X3949	A_72_P382573	ubiquitin protein ligase E3A	0.392043438195733	0.957965771970532	0.00154623683364193	0.00880400182926942
CDKN1A	X3951	A_72_P715228	cyclin-dependent kinase inhibitor 1A	0.792503020130782	0.790532675140705	0.010231814416761	0.133174382166801
LOC100337287	X3952	A_72_P415168		0.30662016536137	0.939375407305966	1.1916460931163e-05	0.0176258714514388
DGAT2	X3953	A_72_P378353	diacylglycerol O-acyltransferase 2	0.860112897974363	0.584650129554589	7.54290940884473e-06	0.133482681264781
GNS	X3955	A_72_P011451	glucosamine (N-acetyl)-6-sulfatase	0.498097781301657	0.85944104385743	0.000416412703915355	0.0428314108735817
ECHDC1	X3960	A_72_P007421	ethylmalonyl-CoA decarboxylase 1	0.783803786705968	0.602624127505028	5.02364406976865e-05	0.0522603251867882
NA	X3963	A_72_P112411		0.546527364222441	0.882513013787086	2.2605808873652e-05	0.0226365471965045
NA	X3964	A_72_P152796		0.694870927656625	0.70063403367766	0.000685573356252783	0.014393817844045
RTN4	X3965	A_72_P554321	reticulon 4	0.59030030762643	0.739794581062567	0.024580382704217	0.0416916554047821
SNRPD3	X3971	A_72_P574584	small nuclear ribonucleoprotein D3 polypeptide	0.477157079755307	0.965053423983274	0.0111744004753284	0.0190665366056191
NA	X3977	A_72_P140681		0.316860870806438	0.870044671960145	0.000493196293248603	0.00630902372649283
c11orf10	X3979	O12689		0.941745783176645	0.510141883204312	2.62510336976873e-05	0.0130212684311072
ATP2C1	X3980	A_72_P484863	ATPase secretory pathway Ca2+ transporting 1	0.294880431071358	0.736064635961382	0.00481789005457804	0.0265662880040106
NA	X3987	A_72_P184651		0.89115334048306	0.745899356137177	0.0216656921508547	0.998912916557059
KLF11	X3989	A_72_P179546	Kruppel-like factor 11	0.937012185234767	0.792512629882399	0.0212464465382225	0.0559560088469403
TUBB6	X3990	A_72_P107841	tubulin beta 6 class V	0.555520154590406	0.905081546478956	0.0278314742159784	0.799743593505917
CJ017662	X3992	A_72_P260457		0.738308792728822	0.900951209137959	2.34177428329114e-05	0.020050333557541
UBE2D1	X3993	A_72_P303349	ubiquitin conjugating enzyme E2 D1	0.600386510086367	0.930597852413699	1.3247394547375e-05	0.0381329929993083
C6orf203	X3996	A_72_P204162	chromosome 6 open reading frame 203	0.434488576877159	0.943312881133761	0.002461131911775	0.00497040863655143
BECN1	X3999	A_72_P101496	beclin 1	0.724363206126937	0.954737274787658	0.000183677040985595	0.00807681996621839
PRMT10	X4002	O14064	protein arginine methyltransferase 9	0.526475864728275	0.725672501225269	2.21338796293414e-05	0.0305629397539742
ZNF268	X4004	A_72_P381038	zinc finger protein 268	0.227177045151	0.681778593145839	0.000168569129191286	0.00742377978256377
NA	X4010	A_72_P017756		0.739518843929642	0.990778599965098	0.00256264061029164	0.00764694959982761
MCOLN1	X4011	A_72_P386773	mucolipin 1	0.392043438195733	0.797719868919959	1.17752559838351e-05	0.0912879902900533
COL8A1	X4014	A_72_P240207	collagen type VIII alpha 1	0.227177045151	0.974204210744909	1.11679399775215e-05	0.0434671095406133
ERLEC1	X4015	A_72_P375893	endoplasmic reticulum lectin 1	0.317525483365059	0.807219442781525	0.000401398179683476	0.0190344367667983
SLC2A6	X4016	A_72_P276754	solute carrier family 2 member 6	0.297066813964675	0.337818844057941	0.000224884300086868	0.0630451466484977
OAZ1	X4022	A_72_P690027	ornithine decarboxylase antizyme 1	0.725599627493832	0.606926367640078	0.0259931346356033	0.880959433576594
SEPT11	X4023	A_72_P046106		0.394474374308784	0.959624993242315	0.000865461756557878	0.00577527882143759
FDX1L	X4031	O8475	ferredoxin 1-like	0.293409717775372	0.993767659210648	0.00473267353828186	0.00652756683793408
COX1	X4033	O13550	cytochrome c oxidase subunit I	0.569830828865287	0.753765440198946	0.00400322345112912	0.0862033869330679
SMC1A	X4036	A_72_P105811	structural maintenance of chromosomes 1A	0.506642130433129	0.865540744007636	0.00084078911296928	0.0115809671287077
Cmbl	X4039	O14556	carboxymethylenebutenolidase homolog (Pseudomonas)	0.420600218080754	0.973213636060854	0.000830075765660122	0.0345588557754935
HCST	X4043	A_72_P223167	hematopoietic cell signal transducer	0.991750394579474	0.692641945297165	1.41012361724675e-05	0.0688874991199144
GOPC	X4048	O12392	golgi-associated PDZ and coiled-coil motif containing	0.354898141368616	0.849663656191663	0.000596795007024637	0.00848529113268218
AGGF1	X4056	A_72_P171026	angiogenic factor with G-patch and FHA domains 1	0.526475864728275	0.970017904586005	0.0469980619950441	0.0122355379205951
CHD1	X4057	A_72_P364948	chromodomain helicase DNA binding protein 1	0.277847143998268	0.643811056198663	2.21313091628136e-05	0.0157849950833785
RHOF	X4058	A_72_P427134	ras homolog family member F (in filopodia)	0.324021565818571	0.977838586166971	0.00231608002703046	0.0126181358526829
RPSA	X4062	A_72_P635916	ribosomal protein SA	0.991334615364143	0.506027038002833	5.05370041037215e-05	0.00974941197434684
GCN1L1	X4064	A_72_P565744	GCN1, eIF2 alpha kinase activator homolog	0.245536099978152	0.891084347654117	0.000596904791639596	0.0077383346167585
NA	X4070	A_72_P383253		0.461453532469665	0.656895156760008	0.000418139899767799	0.0128740931087559
CCL5	X4079	A_72_P623643	C-C motif chemokine ligand 5	0.971242347915543	0.788772594233331	0.0109956511732092	0.935061091787426
Rnf144b	X4081	O11372	ring finger protein 144B	0.510227768382329	0.702858695451274	7.54290940884473e-06	0.00625507154143627
POMGNT1	X4082	A_72_P155591	protein O-linked mannose N-acetylglucosaminyltransferase 1 (beta 1,2-)	0.49829571506128	0.606926367640078	0.000199980157243277	0.0130426643747658
NA	X4083	A_72_P349948		0.786840852444183	0.842469650728151	0.00500852291854575	0.391676837623603
FTSJ3	X4084	A_72_P128621	FtsJ homolog 3	0.208086068741701	0.977720198076228	0.0161478055518218	0.00497040863655143
XM_001928262	X4088	A_72_P606828		0.574170808804851	0.885528161459913	3.57305821619402e-05	0.0217911568350418
KLF4	X4097	A_72_P584816	Kruppel-like factor 4 (gut)	0.241824173815737	0.256123885607528	0.00275689739868168	0.118706724804831
PPP2R5A	X4101	A_72_P077706	protein phosphatase 2 regulatory subunit B', alpha	0.425473445542444	0.974482679435044	2.17584894377318e-05	0.0524219997186801
CSNK2A1	X4109	A_72_P402523	casein kinase 2 alpha 1	0.300481651850893	0.656895156760008	0.00113686668244098	0.015006520344421
NA	X4110	A_72_P064711		0.6315871325678	0.950997255373309	4.87254400408027e-06	0.0888311979234606
TRIM8	X4111	A_72_P086846	tripartite motif containing 8	0.753457868957567	0.573655085735306	2.56549393178094e-05	0.413819739153294
CLDND1	X4115	A_72_P363138	claudin domain containing 1	0.384212884335411	0.949298113708411	6.26230792721502e-05	0.00834568482696771
IFIT3	X4116	A_72_P543787	interferon induced protein with tetratricopeptide repeats 3	0.452249784215268	0.958968158377654	3.91009074004741e-06	0.00979617929094791
VAV1	X4117	gi|115554635|dbj|AK237046.1|	vav guanine nucleotide exchange factor 1	0.282122035354551	0.984517035328885	1.15774216939988e-05	0.0216873393742441
EIF3E	X4125	A_72_P587721	eukaryotic translation initiation factor 3 subunit E	0.800574894692059	0.847660284760048	0.000314486472181763	0.198537267698364
SLA2	X4129	A_72_P105546	Src-like-adaptor 2	0.56103374966814	0.988776038572715	0.00522583252271102	0.0421827371306979
SLC29A1	X4132	A_72_P244422	solute carrier family 29 member 1 (Augustine blood group)	0.515284278689798	0.865428759491877	3.23746801361148e-05	0.0432908038410161
CHCHD5	X4138	A_72_P376903	coiled-coil-helix-coiled-coil-helix domain containing 5	0.357799518849357	0.844281604556764	5.12420404613338e-05	0.0055864129172328
NA	X4139	A_72_P240987		0.507035233845839	0.81464645811617	0.000680963548150379	0.0198032192103876
LGALS3	X4140	A_72_P581442	lectin, galactoside binding soluble 3	0.861758255864792	0.99356169560543	9.24814093472685e-07	0.009055219053843
NA	X4141	A_72_P362378		0.597855048793634	0.606100270582462	7.24685232841819e-05	0.0199435747569388
AMY2	X4142	A_72_P756727		0.230835542775145	0.927988822204972	0.000157672703982344	0.00488880967299996
ACADL	X4144	A_72_P654401	acyl-CoA dehydrogenase, long chain	0.362636653941254	0.849581338871851	0.000603452715433354	0.0120515052386705
RUFY1	X4145	A_72_P107396	RUN and FYVE domain containing 1	0.69210783021404	0.852005531959373	0.000194114836340249	0.0073102501070652
GLUD1	X4148	A_72_P615755	glutamate dehydrogenase 1	0.56103374966814	0.914495635370054	5.78070953753819e-05	0.0187569734824498
CAPN1	X4151	O9372	calpain 1	0.637850761381177	0.818581751423274	8.54625194002332e-05	0.00824495964840429
NUP155	X4152	O2583	nucleoporin 155kDa	0.745012768136959	0.967161294566018	0.0324122743350929	0.0734289708698973
UBA1	X4155	A_72_P362408	ubiquitin like modifier activating enzyme 1	0.613725181020383	0.895988685366577	8.12440833815671e-06	0.00470399005563945
RPL23	X4156	O14263	ribosomal protein L23	0.771466210145973	0.85267979286446	0.0101378087925479	0.0768668044322763
TCRDV3.1	X4159	gi|1041162|dbj|D49580.1|PIGRTCRD21		0.431539311189228	0.928508773073944	0.000124692777675575	0.00852237873435934
CXorf38	X4161	A_72_P107571	chromosome X open reading frame 38	0.516716463034688	0.66462952897705	8.38215187636174e-05	0.0682318559035839
PSME1	X4162	O9406	proteasome activator subunit 1	0.291154176355327	0.971440113246233	2.50090095958251e-05	0.00660025694356419
TSR2	X4165	A_72_P465937	TSR2, ribosome maturation factor	0.395834640627801	0.977438205590516	0.000199929299890335	0.00531933432526533
TLN1	X4168	A_72_P237897	talin 1	0.803127271246105	0.917381240626772	0.0254006593176575	0.00470399005563945
CHP1	X4169	A_72_P188496	calcineurin like EF-hand protein 1	0.276379723880052	0.97193218335632	0.00146061753678899	0.0109788695865006
NA	X4173	A_72_P002441		0.358009734782618	0.966289406683979	0.000127227579221961	0.0190120664466799
Gga2	X4176	O8936	golgi associated, gamma adaptin ear containing, ARF binding protein 2	0.405770651863527	0.939375407305966	0.00112011800611066	0.0418041234688417
COX1	X4177	A_72_P762153	cytochrome c oxidase subunit I	0.907200568075902	0.615616191896505	0.000169592140629112	0.0991015094158066
CADM1	X4180	gi|47523339|ref|NM_213750.1|	cell adhesion molecule 1	0.248647518097748	0.634882200768419	5.5603107562075e-06	0.0300482865279827
F13A1	X4183	gi|24137372|gb|BU946836.1|BU946836	coagulation factor XIII A chain	0.869103036042471	0.809236873731319	0.0375992271685049	0.0302416209664927
NA	X4190	A_72_P227712		0.500762778851945	0.85523935018182	0.00102777422955004	0.0471754548007959
DBP	X4191	gi|116342376|gb|DT325789.1|DT32...	D-box binding PAR bZIP transcription factor	0.60197508374542	0.886991376679558	0.00262625890399068	0.0242548239646082
HCFC2	X4192	A_72_P225377	host cell factor C2	0.246328554015255	0.961057265015976	0.00662885168125899	0.00563966443461496
NA	X4197	A_72_P382363		0.347717780493548	0.558956611159598	0.000207862742210913	0.00568077150986161
TNIP2	X4198	A_72_P026026	TNFAIP3 interacting protein 2	0.653928430204459	0.836056858307355	1.5379895246355e-05	0.0119127444541875
AJ952148	X4199	A_72_P309893		0.459615321582607	0.982929039618507	9.67342171060347e-05	0.0432938077005842
BIRC4	X4205	gi|119567668|gb|EF120983.1|	X-linked inhibitor of apoptosis	0.349835704604506	0.793485151312415	0.000695906237687565	0.00582136384661311
NMUR1	X4209	A_72_P443383	neuromedin U receptor 1	0.593329258770071	0.931358184829638	0.00584530403603919	0.097248351451464
NFKBIE	X4210	A_72_P542623	NFKB inhibitor epsilon	0.404751098742254	0.742758968112254	4.39279648009916e-05	0.0248178912058874
HBP15/L22	X4214	A_72_P753895		0.943556434897548	0.367998046541143	2.89282073747756e-05	0.019603880953255
FAM102A	X4222	O12232	family with sequence similarity 102 member A	0.420600218080754	0.922949995605611	0.000308485546526379	0.00638602501866825
NA	X4228	A_72_P311288		0.461766553979731	0.999042798224415	1.13093345409846e-05	0.00731923406091629
TH1L	X4236	A_72_P556400	negative elongation factor complex member C/D	0.754821599231538	0.818300892490907	0.0168743065088694	0.0186715946430267
LOC100515118	X4241	A_72_P222662		0.327947151811368	0.797719868919959	0.000133139145628263	0.0107037040699368
CYTB	X4242	A_72_P355338	cytochrome b	0.877792096372441	0.592839377773676	0.000140713171051501	0.0500953498406245
NA	X4243	A_72_P095041		0.46539763554648	0.874503961371001	1.96419103431485e-05	0.0127466139720955
PRDM1	X4248	A_72_P333408	PR domain 1	0.531346315121831	0.924125749385226	0.00299811685718107	0.671733416082318
C22orf28	X4255	A_72_P077161	RNA 2',3'-cyclic phosphate and 5'-OH ligase	0.310933072250656	0.999385246586466	0.000302414325848282	0.0134270636643497
NA	X4257	A_72_P015166		0.972779877857877	0.533437344808132	9.51759953469488e-05	0.225099197539649
LOC641352	X4261	A_72_P165371		0.841625212279441	0.13492393806809	0.000799744251016429	0.0127137637085802
NA	X4262	A_72_P423399		0.614898185622808	0.77799864216662	0.0147232174060977	0.0676714396645493
HUWE1	X4263	A_72_P465911	HECT, UBA and WWE domain containing 1, E3 ubiquitin protein ligase	0.494779619542936	0.717671401818256	4.53774583537635e-05	0.00816947981034423
SERPINB1	X4265	A_72_P073381	serpin family B member 1	0.669697727104197	0.65157636429801	1.4351286063856e-05	0.0288642755365523
NA	X4266	A_72_P407908		0.531417892353365	0.938436159159959	0.000177942365144556	0.0985351744311384
SEC14L2	X4268	A_72_P354993	SEC14 like lipid binding 2	0.489078054452613	0.869529626846116	0.00518670148660459	0.00714738391194244
RANGAP1	X4269	A_72_P498699	Ran GTPase activating protein 1	0.951437440242281	0.925569830798207	0.00486865177939214	0.00575276901788801
CLN8	X4272	A_72_P371238	ceroid-lipofuscinosis, neuronal 8	0.581847923314158	0.881370302132022	5.08838102007478e-05	0.0198980993702752
CLSTN1	X4273	O10511	calsyntenin 1	0.587799468297144	0.746463442595593	6.68023084628608e-05	0.0249890285235446
RAB35	X4279	A_72_P105356	RAB35, member RAS oncogene family	0.689871525478673	0.656895156760008	1.03101976422665e-05	0.0401838158050427
DNAJC14	X4280	A_72_P010481	DnaJ heat shock protein family (Hsp40) member C14	0.287967161565109	0.634889787664974	9.36724758667428e-05	0.0143438893141887
COX16	X4281	A_72_P225857	COX16 cytochrome c oxidase assembly homolog	0.304774496907734	0.778164380890257	0.00206355172043726	0.0101162022055794
LOC158381	X4290	O9138		0.429739025510813	0.785493176370896	0.00343857448925194	0.0104520573540146
NA	X4295	A_72_P183836		0.983081265389964	0.816780063399734	0.0013525326178555	0.155874208989857
TDP2	X4298	A_72_P684352	tyrosyl-DNA phosphodiesterase 2	0.310641007958864	0.777013246269799	0.000193691716991714	0.0456942726706029
LOC100517184	X4304	A_72_P184056		0.382851152203548	0.81464645811617	0.00128847236641797	0.00625649312431889
NA	X4311	A_72_P389163		0.517308470536884	0.932319762069083	1.92762906496139e-05	0.0180814142451032
NA	X4313	A_72_P150701		0.254470994655121	0.657652231032379	2.45924529680191e-06	0.00709762271759418
NA	X4315	A_72_P432739		0.889719081601308	0.657652231032379	6.67432848719014e-06	0.028718679325201
SBAB-207G8.3	X4317	OTTSUST00000000866		0.969975878638552	0.972041011230794	0.0428991704713941	0.42126403165465
ID2	X4318	gi|83816988|ref|NM_001037965.1|	inhibitor of DNA binding 2, HLH protein	0.703739547626055	0.991063429723494	6.3897942586876e-05	0.0586508348044491
PRDX4	X4324	CUST_492_PI427286967	peroxiredoxin 4	0.589752838325334	0.36262593476886	0.000191116392739512	0.00946470454858016
HMGN4	X4326	A_72_P512878	high mobility group nucleosomal binding domain 4	0.607591882383266	0.742758968112254	3.23423488805094e-05	0.0103189940480954
PGBD1	X4327	O13197	piggyBac transposable element derived 1	0.324115561808293	0.753110012437814	0.00221441436491493	0.021521923123501
PAG1	X4338	A_72_P189196	phosphoprotein membrane anchor with glycosphingolipid microdomains 1	0.78062479688976	0.959994491363999	3.84040356789246e-06	0.0343893824676084
DPM1	X4340	A_72_P051411	dolichyl-phosphate mannosyltransferase polypeptide 1, catalytic subunit	0.334491850623784	0.847608521419808	0.000596263647544943	0.0120199845496752
IGSF6	X4342	gi|115547687|dbj|AK231345.1|	immunoglobulin superfamily member 6	0.997672058324506	0.96672331866949	9.63989276905106e-06	0.0338956841697002
WSB1	X4343	A_72_P049866	WD repeat and SOCS box containing 1	0.516680539009405	0.871010949382228	5.69572518451751e-06	0.0131251260765534
COX7A2	X4345	A_72_P621044	cytochrome c oxidase subunit 7A2	0.998523778357074	0.788712262579077	0.00312949741133762	0.0160636832281321
NOP16	X4348	O8869	NOP16 nucleolar protein	0.420600218080754	0.978632718468808	0.00153731039444097	0.0145463035403676
PSMD2	X4350	gi|115551932|dbj|AK236339.1|	proteasome 26S subunit, non-ATPase 2	0.828879951065748	0.387397520607892	1.88799419754278e-05	0.0115192814747426
C-FLIP	X4351	A_72_P748776		0.801506838501318	0.979169770486275	0.0367561687931381	0.0505737010371777
SRSF11	X4353	A_72_P189156	serine/arginine-rich splicing factor 11	0.565560476727312	0.960769878547926	0.000213422137726489	0.00804974543080461
PUM2	X4358	A_72_P009476	pumilio RNA binding family member 2	0.344843357847646	0.877952117374337	0.000853890604475894	0.00775121391216932
mrpl40	X4363	O12799		0.532343580953972	0.644525109231751	7.70744502207475e-05	0.00792640544154205
NA	X4364	A_72_P703943		0.751602950778744	0.764483127902666	0.0145345003700245	0.0536253164608894
DYNC1I2	X4365	O10182	dynein cytoplasmic 1 intermediate chain 2	0.645179477105325	0.915502105893244	1.28736109428418e-05	0.0131714406100921
NA	X4380	A_72_P324098		0.34041128127713	0.911658874402073	0.0006449658146264	0.00497040863655143
GBA	X4384	A_72_P088661	glucosylceramidase beta	0.960981527896711	0.997151457400219	0.0024162675466148	0.0659122658353469
IFNAR1	X4389	A_72_P595159	interferon alpha and beta receptor subunit 1	0.810021247715106	0.821717893486376	2.25892474056915e-05	0.0257030019390734
NA	X4391	A_72_P399453		0.392475679048928	0.986865967215715	0.0117350506886396	0.0155929747153236
COX7C	X4392	A_72_P758554	cytochrome c oxidase subunit 7C	0.996327492112159	0.542456218316889	0.000175536033871164	0.0435208937703301
NA	X4393	A_72_P047706		0.392475679048928	0.981503923378896	0.000107728904147639	0.0158888488688511
NA	X4395	A_72_P156051		0.895974902352539	0.558956611159598	0.000170674337876675	0.302896239807062
MED19	X4400	A_72_P000286	mediator complex subunit 19	0.351644752166628	0.874465378977494	5.35670367400805e-05	0.0221311545852614
ATP1A1	X4401	A_72_P088682	ATPase Na+/K+ transporting subunit alpha 1	0.381339282192648	0.871804601552861	0.000610747743828554	0.00819034318638894
cnot7	X4405	O12231		0.545183828800942	0.809236873731319	0.000156168506348332	0.0115130186524832
RNGTT	X4407	A_72_P596724	RNA guanylyltransferase and 5'-phosphatase	0.616880459447986	0.871368792696137	2.75520214705336e-05	0.026893087571397
A_72_P207112	X4409	A_72_P207112		0.289510551039732	0.735553182735701	0.00144872856920826	0.176289313740295
FLVCR2	X4410	A_72_P262542	feline leukemia virus subgroup C cellular receptor family member 2	0.820873103278073	0.506027038002833	1.34719593319293e-06	0.361432390274834
PLIN3	X4416	A_72_P035906	perilipin 3	0.349847589105122	0.72405725118112	6.53737091429129e-06	0.0930740574630661
FIP1L1	X4418	A_72_P209837	factor interacting with PAPOLA and CPSF1	0.267047487974347	0.990778599965098	0.000125861425485481	0.0064075479473919
THBS1	X4425	A_72_P624042	thrombospondin 1	0.474701923988855	0.99356169560543	0.000154016105571272	0.032985571276123
SAMSN1	X4428	A_72_P709584	SAM domain, SH3 domain and nuclear localization signals 1	0.611554543410697	0.701981818251968	3.14415747675635e-05	0.0203846951607964
TRMT112	X4431	O5278	tRNA methyltransferase 11-2 homolog (S. cerevisiae)	0.787039240032973	0.533437344808132	0.000293078173394141	0.0430238181297154
JMJD1C	X4433	A_72_P716178	jumonji domain containing 1C	0.873617020983554	0.956290810082857	0.0044170667688317	0.0674673297799553
KLHDC2	X4434	A_72_P609102	kelch domain containing 2	0.522065861926981	0.927075345587444	1.81914362458022e-05	0.0367340087448695
PCYOX1	X4443	A_72_P127336	prenylcysteine oxidase 1	0.521402360407245	0.921530928746067	0.000950506573736972	0.0194338541165384
MCFD2	X4447	gi|52351509|gb|AY609939.1|	multiple coagulation factor deficiency 2	0.21226024713211	0.850857880272165	0.0353055290615387	0.0075510146825022
HMG20A	X4452	A_72_P627615	high mobility group 20A	0.469987993841438	0.752804478945624	3.4654469373936e-05	0.0278082260574473
OAT	X4453	A_72_P642780	ornithine aminotransferase	0.97008509212726	0.790532675140705	6.4721657205566e-05	0.0249877136092227
SLC25A14	X4455	A_72_P215887	solute carrier family 25 member 14	0.661400289118751	0.731293416960931	0.0017062309024094	0.0203946222265422
NA	X4458	A_72_P228932		0.721678596415228	0.814170033107952	0.0180405319687278	0.0326241543826572
MAP3K3	X4464	A_72_P040616	mitogen-activated protein kinase kinase kinase 3	0.519452978283458	0.763481177242004	3.43915139928975e-06	0.0274313926602936
fam192a	X4466	O1669		0.309463048096108	0.753855861472249	9.06373782472292e-06	0.00792701411955632
ERAP2	X4469	A_72_P159881	endoplasmic reticulum aminopeptidase 2	0.613439355582064	0.98781149392688	0.000526230711385489	0.0050685884669387
Uqcrc2	X4472	O9206	ubiquinol-cytochrome c reductase core protein II	0.449611981461834	0.888297789554808	0.000257352621397096	0.040870868110522
TXNL1	X4476	A_72_P210212	thioredoxin like 1	0.327947151811368	0.838563367579246	4.68758857485414e-05	0.0120250407282981
NA	X4477	A_72_P395078		0.334326725450658	0.975573041989867	0.00226531234582891	0.00745186030403802
NA	X4486	A_72_P432799		0.758000764578019	0.453237483876325	0.000788684037950923	0.0227808396193088
ACTB	X4487	A_72_P363318	actin, beta	0.82969291656474	0.839515444338619	0.000166141840837937	0.0276015548373822
EW570264	X4491	A_72_P335158		0.237736994575991	0.787270791696504	0.0458744927100901	0.00488273458336644
VDAC1	X4493	O381	voltage dependent anion channel 1	0.825772823157747	0.570845885030206	0.000160211889185288	0.0689901399149682
HSPB2	X4499	A_72_P290089	heat shock protein family B (small) member 2	0.758000764578019	0.990764228426175	1.71367860178026e-05	0.120217089237278
NA	X4502	A_72_P025986		0.821358614217813	0.838691773941622	0.00381286600530617	0.0190624288383471
GNPAT	X4503	A_72_P545816	glyceronephosphate O-acyltransferase	0.325148859931228	0.847204580151925	0.00189904369370745	0.178416545579578
SF3B1	X4513	A_72_P608637	splicing factor 3b subunit 1	0.686830295775201	0.506027038002833	5.32802391791586e-06	0.00942700429923442
TGFBR2	X4514	A_72_P100831	transforming growth factor beta receptor 2	0.269407684816181	0.919775493623096	0.000717892940460146	0.0192795457640512
UBE2K	X4519	A_72_P063606	ubiquitin conjugating enzyme E2 K	0.451581528696608	0.742758968112254	3.14679573886381e-05	0.0149225701634165
NA	X4522	A_72_P001131		0.482085270287692	0.816326364082996	0.00218144874008815	0.00600691157551828
NA	X4524	A_72_P326318		0.663693295754748	0.647477146741184	6.82988136849951e-06	0.154330451720022
fancl	X4529	O1649		0.540202984368713	0.660203911993458	0.000869843138550956	0.0238891776936614
hibadh	X4532	O10591		0.553823538549399	0.893457081287448	0.00267984418234942	0.0277057741963784
SOD2	X4534	A_72_P023251	superoxide dismutase 2, mitochondrial	0.528145176081876	0.852307565811976	5.92071301640486e-05	0.107826106530506
SDF2L1	X4549	A_72_P488809	stromal cell derived factor 2 like 1	0.49449193860614	0.687652869370514	0.0013314785982513	0.0073933320350829
PPP6C	X4550	A_72_P207417	protein phosphatase 6 catalytic subunit	0.324942610668934	0.941699866837076	9.66622973074955e-05	0.0098118587443712
MAPK14	X4551	A_72_P588281	mitogen-activated protein kinase 14	0.345244362862726	0.639134934974662	1.75503647623392e-05	0.145425121863714
AURKB	X4552	A_72_P735663	aurora kinase B	0.592116202708717	0.917833606850461	0.0343188610671091	0.00714808626005488
NA	X4559	A_72_P117401		0.614060405889919	0.868672518422966	9.83156572144692e-06	0.0403053938735848
CCND3	X4562	A_72_P228592	cyclin D3	0.450297899783255	0.956621996640829	1.62414161950499e-05	0.0385546423990689
USP24	X4563	A_72_P106846	ubiquitin specific peptidase 24	0.377027859925737	0.732268184688432	0.000144100792432694	0.0237668494012891
NA	X4565	A_72_P221177		0.208086068741701	0.916915941143227	5.11637269944172e-05	0.0053994244210409
THRAP4	X4566	gi|115547841|dbj|AK234817.1|	mediator complex subunit 24	0.426156472615571	0.606926367640078	8.83443022031866e-06	0.00967043503248355
NA	X4573	A_72_P058246		0.420521926768876	0.685951058687725	3.27430642574559e-05	0.00967499792543245
ATP5G3	X4584	A_72_P403033	ATP synthase, H+ transporting, mitochondrial Fo complex subunit C3 (subunit 9)	0.996403390596456	0.440374384847279	9.76947663297868e-05	0.0647934809516832
KLF12	X4586	A_72_P125986	Kruppel-like factor 12	0.26797171673531	0.924125749385226	0.000257541925632416	0.0143960421732365
NA	X4588	A_72_P065356		0.836130409712785	0.779530940955476	4.96879829830096e-05	0.0324827050386476
NA	X4596	A_72_P369438		0.562520056211321	0.983970128875282	5.72573785173105e-05	0.969572019421237
WBP4	X4598	A_72_P039401	WW domain binding protein 4	0.832729145930341	0.713639462307778	0.0252521581695353	0.20577908557225
NFIC	X4604	A_72_P105431	nuclear factor I C	0.320871257088527	0.841250696565048	0.00126601415866098	0.0112669316994489
CDK6	X4605	A_72_P059291	cyclin-dependent kinase 6	0.579902351751231	0.985012433779609	0.0104333604677704	0.0129245089760449
AK236308	X4606	A_72_P084886		0.227177045151	0.844281604556764	0.013446495205222	0.0346214011340594
MLEC	X4614	CUST_514_PI427286967	malectin	0.720099323656017	0.868849350794816	0.00433610408624411	0.0105181714951596
ENY2	X4619	O11307	enhancer of yellow 2 homolog (Drosophila)	0.479064124923519	0.733909343850807	0.00228107155184316	0.0304846646452824
SLC22A17	X4621	A_72_P478113	solute carrier family 22 member 17	0.208086068741701	0.984666272962163	0.00452401789466408	0.00598517939151192
NA	X4625	A_72_P080881		0.369468484263778	0.806906920570798	5.51616147105138e-05	0.00810784936580746
c14orf21	X4626	O1714		0.31654816925586	0.944753525522818	0.000487264664776724	0.00646848360608892
Ankfy1	X4627	O11315	ankyrin repeat and FYVE domain containing 1	0.268774444721773	0.561015875804338	0.000312419944753938	0.00978758576753453
TMPO	X4629	A_72_P398458	thymopoietin	0.525150046339406	0.849228378808003	0.0042408300485908	0.0142620816541223
MUC12	X4633	A_72_P581727	mucin 12, cell surface associated	0.253995212113755	0.744383748119627	7.63924549498251e-05	0.0101329915646365
TGFBR1	X4642	A_72_P036661	transforming growth factor beta receptor 1	0.783909810540615	0.991822453486216	5.94688192523579e-05	0.0216551279081245
TNFRSF1A	X4643	O10618	tumor necrosis factor receptor superfamily member 1A	0.388336192591023	0.925966108363934	3.71966994209999e-05	0.0227181662842423
SIT1	X4645	gi|40414167|gb|BP164694.1|BP164694	signaling threshold regulating transmembrane adaptor 1	0.269118558151274	0.606926367640078	5.3000855013922e-05	0.00627688804870019
LOC100523056	X4646	A_72_P240052		0.718556447677921	0.775454036322105	4.416266586742e-05	0.0229399247892399
rplp1	X4647	O8753		0.99752707803071	0.687839996405037	0.00359820112060624	0.00489031068991866
BDP1	X4653	A_72_P154626	B double prime 1, subunit of RNA polymerase III transcription initiation factor IIIB	0.413710139400444	0.654701094345704	0.00575878028119626	0.00655379733178623
snai1	X4654	O11214		0.452152732050059	0.708211419492584	7.27392845563792e-05	0.0800819721036603
SEC24D	X4655	A_72_P049896	SEC24 homolog D, COPII coat complex component	0.307767073321856	0.956621996640829	0.000614658612926143	0.0103622901300167
CELF1	X4657	A_72_P073136	CUGBP, Elav-like family member 1	0.582254200676481	0.82470551083453	0.000172979698281386	0.00792614587576191
dyrk2	X4663	O267		0.325733310312194	0.948618421621951	0.000150611956773643	0.00663927914840336
BG895482	X4665	A_72_P139821		0.312528770713955	0.641188162602323	0.000732516462437065	0.00497040863655143
NA	X4668	A_72_P232182		0.334326725450658	0.791562395292462	3.35402433960821e-05	0.0280624398830491
TUBA1B	X4672	A_72_P516839	tubulin alpha 1b	0.679760774294242	0.731293416960931	0.00754650581552822	0.011326231080119
ATXN2L	X4674	O12155	ataxin 2 like	0.519264146631325	0.941699866837076	0.00167126106373418	0.0302392258130277
XM_001925507	X4675	A_72_P161571		0.251675295849017	0.737791891676809	3.7864935666522e-05	0.0118546902341181
BLCAP	X4678	A_72_P283154	bladder cancer associated protein	0.870997904999383	0.514609018783371	6.6943915609758e-06	0.0150197511658041
NA	X4683	A_72_P021096		0.507281938739631	0.809236873731319	1.02414384494123e-05	0.424944903970494
RPS12	X4690	A_72_P744124	ribosomal protein S12	0.848768447122406	0.639656142002811	0.0468214568411178	0.0444604124752546
NA	X4692	A_72_P125836		0.653043311282785	0.812713273921486	0.0017033387687763	0.00502500161577103
AJ961435	X4698	A_72_P331978		0.276379723880052	0.958968158377654	0.00696597575449648	0.00618029427668365
NA	X4703	A_72_P251987		0.246610276880313	0.710111006227543	8.91487458020543e-05	0.00784269132402855
XM_003125144	X4719	A_72_P421579		0.231151411138208	0.851158057240263	9.55529420195849e-05	0.00707028362077902
ERO1LB	X4726	A_72_P489003	endoplasmic reticulum oxidoreductase beta	0.535365994656567	0.835798562350444	0.000129893161633768	0.0161462314576878
rnf216	X4734	O14539		0.586869788697862	0.995445939723599	5.63566218686728e-05	0.0267844301444235
PLEKHO1	X4735	A_72_P055336	pleckstrin homology domain containing O1	0.291154176355327	0.924125749385226	0.000601477324550304	0.0126766144171864
NEDD9	X4739	A_72_P678820	neural precursor cell expressed, developmentally down-regulated 9	0.912200494151253	0.993526654523216	5.53427436096648e-06	0.0803191305071598
NA	X4741	A_72_P419994		0.289479592451322	0.768661302785369	0.0356277347137091	0.026459674768296
LEF1	X4742	gi|40411561|gb|BP162088.1|BP162088	lymphoid enhancer binding factor 1	0.863581852432102	0.955599069998278	0.00925310049667905	0.0165864333813297
DPYD	X4750	A_72_P443548	dihydropyrimidine dehydrogenase	0.311285515427471	0.766290012004763	0.000258078952678578	0.0306788867662138
NA	X4753	A_72_P048656		0.306620251100233	0.995397330957204	0.00457219882551646	0.0111621701400083
ERO1LB	X4755	A_72_P240267	endoplasmic reticulum oxidoreductase beta	0.294593450303343	0.953431126532446	8.07335473587432e-06	0.0341722991687848
INTS6	X4760	A_72_P751922	integrator complex subunit 6	0.516750794147897	0.73789307225615	0.0033989309793012	0.0390318777762277
LOC100520786	X4764	A_72_P043146		0.61053831528848	0.95498621402347	8.20172110262119e-05	0.0206413173916196
XM_002690977	X4767	A_72_P393328		0.763471288083285	0.917381240626772	0.000374450829314224	0.199923797407097
NA	X4778	A_72_P404973		0.334326725450658	0.958930382526848	0.00094151131280184	0.0162739723643157
MBP	X4780	A_72_P065001	myelin basic protein	0.291154176355327	0.983113767770581	0.0086799947105025	0.0138102180342764
C11orf2	X4781	A_72_P085886	VPS51, GARP complex subunit	0.342297154232051	0.890193560757129	0.00229352785321155	0.00804974543080461
TCTP	X4782	A_72_P760713		0.659748371583863	0.702640057197433	0.0440366164050594	0.109165876616153
RANGAP1	X4785	A_72_P100406	Ran GTPase activating protein 1	0.336642877994295	0.791069657153133	5.9695044417254e-05	0.00470399005563945
CAMK1D	X4792	A_72_P423394	calcium/calmodulin dependent protein kinase ID	0.498948148591639	0.777975006409951	0.00184325057623935	0.00470399005563945
DNTTIP1	X4794	A_72_P205572	deoxynucleotidyltransferase, terminal, interacting protein 1	0.337856386903338	0.996788172937102	0.000422347453083367	0.0122818421856466
SSBP1	X4795	O10130	single stranded DNA binding protein 1	0.282301179826781	0.847608521419808	4.23089420462197e-05	0.0120208897529062
NA	X4800	A_72_P126431		0.601476235795054	0.98732817688308	0.000237864784742798	0.0214457134302662
PSMB4	X4802	A_72_P626548	proteasome subunit beta 4	0.224430041828432	0.746463442595593	6.08579783992074e-05	0.00635288832971461
LOC100152371	X4808	A_72_P133021		0.667552543535757	0.606926367640078	3.63757279070367e-05	0.0143605421593432
MGST3	X4809	gi|113205667|ref|NM_001044556.1|	microsomal glutathione S-transferase 3	0.773805497143836	0.6888780097046	5.60365615365352e-05	0.0581248868272127
AVPR2	X4815	O7556	arginine vasopressin receptor 2	0.226329757522868	0.914582865051819	0.00046962553797996	0.0111883674597391
ADK	X4818	A_72_P541060	adenosine kinase	0.243128425216693	0.732770044263667	0.000537496455673087	0.0156857635425349
RPP38	X4821	O12327	ribonuclease P/MRP subunit p38	0.381042536330741	0.690754176076946	0.000395511788726249	0.0282697302649261
C4orf27	X4823	O1251	histone PARylation factor 1	0.554479970420419	0.823562207818047	0.000559091392591263	0.0254716249719085
LGALS3BP	X4825	gi|115553505|dbj|AK236708.1|	lectin, galactoside binding soluble 3 binding protein	0.408523351402628	0.991063429723494	2.78559646226486e-05	0.0182570016035117
TXNL4A	X4828	A_72_P429579	thioredoxin like 4A	0.434336795369931	0.837752942265944	0.000648342240969315	0.0129117471061044
LIMD2	X4830	A_72_P416563	LIM domain containing 2	0.648936705249274	0.991063429723494	1.48790522144027e-05	0.0111068576702488
Tsg101	X4832	O13691	tumor susceptibility 101	0.250224983973766	0.680797015733898	0.000221209197374775	0.00470399005563945
H3F3B	X4833	A_72_P726973	H3 histone, family 3A	0.709686314000321	0.922949995605611	5.27677013657868e-06	0.0177226952491544
A_72_P251927	X4837	A_72_P251927		0.573789459703544	0.644525109231751	7.2996055490184e-05	0.00810597941548044
NA	X4839	A_72_P400603		0.485577969263311	0.651489143059188	6.09153648253473e-05	0.00734947947737861
gcdH	X4847	O13709		0.307489318079396	0.870209593540504	0.0326238563804416	0.00947488126164178
RAD21	X4848	A_72_P364283	RAD21 cohesin complex component	0.880592394475141	0.778336581368074	0.0241888769840758	0.0260279826013816
NA	X4852	A_72_P761964		0.692546036226961	0.749422057551289	0.00305561969877506	0.0137603762862953
PDE12	X4855	A_72_P228302	phosphodiesterase 12	0.287967161565109	0.45546450169984	0.000655219804633168	0.00470399005563945
ATP2A2	X4856	A_72_P664060	ATPase sarcoplasmic/endoplasmic reticulum Ca2+ transporting 2	0.415667501758766	0.923021844951398	0.000718444473181705	0.00689265690577909
NA	X4857	A_72_P051031		0.329132576279748	0.997519382448147	0.000693934078083146	0.0306652418411042
NA	X4862	A_72_P275049		0.298398550293255	0.791498105098417	0.00594052717937545	0.0111713247401201
FAM214A	X4869	A_72_P631310	family with sequence similarity 214 member A	0.292115701386864	0.790532675140705	0.0203423674007711	0.0260002671411166
CYTB	X4872	A_72_P725783	cytochrome b	0.933440012827174	0.606926367640078	4.48130616296022e-05	0.149028054671213
VSIG4	X4874	A_72_P503026	V-set and immunoglobulin domain containing 4	0.983314066742956	0.874132098080169	0.00789780551603428	0.104598951244115
NA	X4875	A_72_P703931		0.676244172562101	0.920902778066218	0.000173317860517924	0.024382580638145
SLA3	X4882	A_72_P625308		0.566375954303511	0.946695290805548	1.75253181754947e-05	0.0226529142158097
NA	X4896	A_72_P378933		0.208086068741701	0.959198000141982	0.000637224295556305	0.221404281094611
SGMS1	X4897	A_72_P297879	sphingomyelin synthase 1	0.46238171590114	0.854857825894212	1.97748775927646e-05	0.0843260420014565
STAT4	X4899	A_72_P555222	signal transducer and activator of transcription 4	0.997995538556554	0.964867546947617	0.00600764073985788	0.00984263486922272
vbp1	X4900	O14431		0.516129981315327	0.900171831477639	0.00153697225252554	0.0285588538052744
NA	X4902	A_72_P340118		0.395667445875915	0.896118605257431	0.0422710375476642	0.0161304669558196
CN162015	X4903	A_72_P392338		0.29703227642542	0.920000890504771	0.00292910015334483	0.0243882675486459
GLO1	X4905	A_72_P540298	glyoxalase I	0.429137704169386	0.976545294708537	0.0291990768910569	0.102879464296328
NA	X4906	A_72_P295744		0.499829729061443	0.997056278627742	0.043801672793769	0.00579821041338353
SLA-11	X4908	A_72_P322008		0.310842047657115	0.943894940763806	4.72124428407119e-06	0.00877676437663336
C16orf74	X4909	O7199	chromosome 16 open reading frame 74	0.227177045151	0.992628366511241	0.0230213493772702	0.0658165187061562
LDHB	X4910	A_72_P529705	lactate dehydrogenase B	0.513791698691358	0.826538372454186	8.34938599156332e-05	0.0257154830208166
MALT1	X4911	gi|112770661|gb|DB793854.1|DB79...	MALT1 paracaspase	0.208086068741701	0.791773343298058	0.000319551476104801	0.0128205640508002
Rasgrp2	X4913	O9601	RAS guanyl releasing protein 2	0.648811354443544	0.769789498716391	6.25720384792892e-05	0.0484759373835481
LGALS8	X4919	A_72_P445098	lectin, galactoside binding soluble 8	0.617364809776681	0.812713273921486	0.0384389094117884	0.049314786218703
SF3A1	X4927	A_72_P488599	splicing factor 3a subunit 1	0.434719725026566	0.834458649516618	2.48457011147595e-05	0.00914912586494098
ACTR3	X4928	O11539	ARP3 actin-related protein 3 homolog (yeast)	0.474704717400223	0.97708362836478	1.77653578796448e-05	0.0252292905768474
CD27	X4929	O180	CD27 molecule	0.288429675219617	0.881370302132022	0.000114518324343743	0.00636741231203463
CK458138	X4931	A_72_P267901		0.430850700780933	0.953746553480094	0.0236791081754151	0.0115722710417762
BP160957	X4935	A_72_P370843		0.240964981209852	0.650297249076153	0.00230826280277402	0.00516650024142944
NA	X4936	A_72_P234427		0.602407458516864	0.834741872954779	0.000336790792076736	0.0207104665370439
c12orf11	X4937	O10911		0.310641007958864	0.823177815718248	0.000202377040990835	0.00893460507426578
CCHCR1	X4939	OTTSUST00000001464	coiled-coil alpha-helical rod protein 1	0.976137994823073	0.321844179086531	3.40318104856619e-05	0.0389846897843648
NA	X4941	A_72_P351133		0.848768447122406	0.573017490814381	5.60365615365352e-05	0.0267962100494284
NA	X4942	A_72_P051001		0.34732745241583	0.904682634286492	0.0373859658964339	0.00885950438174947
BZW1	X4944	A_72_P090951	basic leucine zipper and W2 domains 1	0.411539731640315	0.813119615218615	2.3148081895033e-05	0.0114401445981994
AKR1B1	X4949	A_72_P257817	aldo-keto reductase family 1, member B1 (aldose reductase)	0.596273054009329	0.819036977339377	0.000811424889610062	0.0159138253943591
ptpmt1	X4954	O2297		0.424569990373924	0.915502105893244	0.00518205768350636	0.00974623645349046
VGLL4	X4955	A_72_P342898	vestigial like family member 4	0.675498540547526	0.772867579762019	0.00468150624662789	0.0330632002623064
NA	X4957	A_72_P282979		0.627920829704425	0.889511637694652	0.0193502843068315	0.0138457857598573
NA	X4960	A_72_P055391		0.853706519805962	0.974165977249187	0.00122175418735746	0.199417643602994
DNMT3A	X4961	O549	DNA (cytosine-5-)-methyltransferase 3 alpha	0.470578393079667	0.857238489728889	0.000224958539296868	0.00488273458336644
NA	X4964	A_72_P385243		0.534966682889356	0.790532675140705	0.0022136863713037	0.0766239844971339
LOC782821	X4965	A_72_P406798		0.25081287288845	0.712407611858235	0.000302123174991908	0.0151562794030391
NDUFA6	X4970	A_72_P378448	NADH:ubiquinone oxidoreductase subunit A6	0.420600218080754	0.936633040167117	5.31610666465281e-05	0.0205069504409371
ME3	X4975	A_72_P250467	malic enzyme 3	0.297066871609075	0.995397330957204	0.0042800835434951	0.103079689871153
CD79B	X4979	gi|115553568|dbj|AK239755.1|	CD79b molecule	0.365221289150988	0.823484335276679	4.80736394428233e-05	0.00655975499103295
MOSPD1	X4982	A_72_P226332	motile sperm domain containing 1	0.622526324651267	0.721378598618216	3.24614414648173e-05	0.0115861687920051
MT-ND2	X4984	A_72_P379563	MTND2	0.504163025665777	0.923527584988664	0.000241691515730866	0.525304404403451
RPIA	X4988	A_72_P165771	ribose 5-phosphate isomerase A	0.913400545338218	0.791498105098417	2.54929562355472e-06	0.0156662365410359
RBMX	X4992	A_72_P540503	RNA binding motif protein, X-linked	0.397136010884637	0.850953704905219	7.74297782780023e-05	0.00867046343314933
NA	X5002	A_72_P363958		0.646945426624188	0.634889787664974	0.00411673512664134	0.221385196288174
PPP1R13B	X5003	A_72_P362698	protein phosphatase 1 regulatory subunit 13B	0.923440330655436	0.971064055528475	9.49819575058544e-05	0.0057776137662754
XR_116249	X5011	A_72_P288989		0.633697968740627	0.711501604109663	7.95541193654292e-05	0.0922857561367734
NA	X5016	A_72_P211437		0.323441231077616	0.465638659858326	0.00104117541298734	0.00579821041338353
ND2	X5018	A_72_P737152	MTND2	0.902029426380229	0.643811056198663	0.000119666963931687	0.127544268892635
BX674550	X5021	CUST_98_PI427286967		0.773659503179036	0.722194418676987	2.71624261447083e-05	0.0194391096783439
SUV420H1	X5022	A_72_P394253	lysine methyltransferase 5B	0.568604980947139	0.612066634480426	2.0871291763093e-05	0.033946309193528
H3F3B	X5037	A_72_P727423	H3 histone, family 3A	0.737421121249946	0.948983509117714	1.64125655859665e-05	0.0237467270853239
AHI1	X5045	A_72_P411298	Abelson helper integration site 1	0.342592664954062	0.939375407305966	0.00840801355727283	0.0070433322872327
NIN	X5049	A_72_P386378	ninein	0.772906576953978	0.874503961371001	5.0941656727659e-06	0.0185416086069433
LOC100514912	X5053	A_72_P444838		0.534155399260828	0.786883892087053	0.00762505487158203	0.0115215497945431
DGCR2	X5055	O8150	DiGeorge syndrome critical region gene 2	0.886337212720092	0.683103839823452	4.53580269665228e-06	0.0299498482506136
BCAT2	X5056	O9326	branched chain amino acid transaminase 2	0.563994298251337	0.966819981718754	0.000457253888348376	0.0177911603091165
BP161000	X5061	A_72_P348933		0.261091279929947	0.75264631285298	0.000565482015129884	0.0407230984453515
ARFGEF1	X5062	A_72_P586726	ADP ribosylation factor guanine nucleotide exchange factor 1	0.388163368881019	0.989034679143168	7.45156251488456e-05	0.0221852063132024
PSMC6	X5066	A_72_P575399	proteasome 26S subunit, ATPase 6	0.400363005992649	0.732268184688432	0.000381933720951852	0.0929014385478336
NHLRC2	X5074	A_72_P258317	NHL repeat containing 2	0.764755350035683	0.90149308188625	0.000832227126184604	0.0129280347705182
PDE3A	X5077	A_72_P389358	phosphodiesterase 3A	0.435828984941858	0.993164339741861	5.0941656727659e-06	0.00726273557876419
RASA3	X5082	A_72_P437309	RAS p21 protein activator 3	0.752372075463526	0.484513651622655	3.79382486310057e-05	0.0313352429907437
STK17B	X5087	O8386	serine/threonine kinase 17b	0.240964981209852	0.985803011713343	0.000342264946063353	0.0214500523985845
UBE2D2	X5088	A_72_P105491	ubiquitin conjugating enzyme E2 D2	0.449611981461834	0.857190227180108	0.000143816803495901	0.0449755275509912
MBP	X5089	A_72_P758347	myelin basic protein	0.345103873453144	0.957743452527465	0.0100624652323801	0.0171293880924729
CDKN2D	X5091	A_72_P039921	cyclin-dependent kinase inhibitor 2D	0.231392471631106	0.550440166840643	3.5864936906953e-06	0.0406109354157846
HADHA	X5094	O9964	hydroxyacyl-CoA dehydrogenase/3-ketoacyl-CoA thiolase/enoyl-CoA hydratase (trifunctional protein), alpha subunit	0.370628246874368	0.709940245150177	0.0060527545079477	0.00470399005563945
RPL14	X5101	A_72_P655183	ribosomal protein L14	0.901116832739623	0.519407979569725	3.96349954881862e-05	0.0071170139442147
NA	X5104	A_72_P412853		0.339638423382361	0.823236786516705	0.00151906984441427	0.00779175583054367
EIF4A2	X5105	A_72_P573859	eukaryotic translation initiation factor 4A2	0.458703460223082	0.852846606826508	5.90916665254271e-05	0.016270477522044
AK344698	X5106	A_72_P428649		0.56103374966814	0.849917758050184	0.000186063730860148	0.0256192112725506
Bok	X5108	O11249	BCL2-related ovarian killer	0.549680436934118	0.703695769584009	0.00114166393142768	0.117332573017308
CRP	X5112	A_72_P246117	C-reactive protein, pentraxin-related	0.346830519657811	0.998113537595386	0.000852589804321618	0.0570678973867136
GLTSCR2	X5113	O7181	glioma tumor suppressor candidate region gene 2	0.76393938689498	0.517271348001689	1.40492519542685e-05	0.0218910850542174
SNRPF	X5117	O14232	small nuclear ribonucleoprotein polypeptide F	0.295466521447697	0.97869650635099	0.0174295608566876	0.012700871270427
MEF2A	X5122	O13000	myocyte enhancer factor 2A	0.82598266313231	0.989034679143168	0.0102372146337339	0.0416025371476406
LOC515676	X5123	A_72_P262237		0.515352390646728	0.558956611159598	0.0432203818514641	0.0567042328212441
MYCBP2	X5125	O13972	MYC binding protein 2, E3 ubiquitin protein ligase	0.297050294384387	0.982929039618507	3.87063907730398e-05	0.00906247818099116
NA	X5130	A_72_P064366		0.746110469952433	0.645566933494172	0.000349004846111116	0.0127019851304987
NA	X5131	A_72_P436854		0.227177045151	0.925569830798207	0.000112509620351947	0.00880400182926942
CYCS	X5136	A_72_P681213	cytochrome c, somatic	0.657904174868258	0.818581751423274	0.00544529246949785	0.0797391753585076
FANCD2	X5137	A_72_P365713	Fanconi anemia complementation group D2	0.31885427690365	0.838830550091025	6.15112930338894e-05	0.134908142295765
NA	X5142	A_72_P117381		0.322997097648494	0.846741105128336	7.27851067626841e-05	0.00714078718047331
TAF4B	X5144	A_72_P442954	TATA-box binding protein associated factor 4b	0.227177045151	0.813653563322438	0.0364767934604323	0.00807137014490761
NCF2	X5146	A_72_P636902	neutrophil cytosolic factor 2	0.86366827763418	0.304503983188004	0.00301169323164284	0.0550437010579392
TSPO2	X5151	A_72_P106996	translocator protein 2	0.395971030703259	0.982656991811464	0.00176731142905387	0.0108384385178797
MED23	X5154	A_72_P491420	mediator complex subunit 23	0.812844966418338	0.917654010913911	0.000736639187736667	0.0402331010415519
GMDS	X5156	A_72_P283799	GDP-mannose 4,6-dehydratase	0.282061697668088	0.979818984146691	0.0490048129221245	0.00552034544344427
PSEN1	X5158	A_72_P240887	presenilin 1	0.580326112403368	0.870766006920909	1.55091786387998e-05	0.0182347334988194
ZNF76	X5159	A_72_P203997	zinc finger protein 76	0.778428515774192	0.84645763399184	0.00791856635305485	0.103017410556
CNOT6	X5160	A_72_P421999	CCR4-NOT transcription complex subunit 6	0.334734384133107	0.994578020995902	0.00136735020670893	0.0279501507313538
BLCAP	X5166	A_72_P564924	bladder cancer associated protein	0.523654143724254	0.713110287259313	4.00246251873879e-05	0.00668078524033943
NA	X5167	A_72_P225432		0.324814171340825	0.612066634480426	0.000980043080599394	0.0146653914218645
SP140	X5169	O4509	SP140 nuclear body protein	0.356956082777009	0.97193218335632	0.0170847947452108	0.0100232833147887
ACADM	X5174	A_72_P578028	acyl-CoA dehydrogenase, C-4 to C-12 straight chain	0.743087613485966	0.847964721041728	0.0053532778598156	0.00794416495992394
DTWD1	X5179	A_72_P107506	DTW domain containing 1	0.629561902992283	0.792811323299907	0.000971800025496865	0.010450436657898
MKI67	X5190	A_72_P137636	marker of proliferation Ki-67	0.386057253422973	0.732268184688432	0.00173423157151887	0.00957765844753529
CUL2	X5197	A_72_P442544	cullin 2	0.697614707510739	0.991063429723494	0.0203042022172465	0.00902580133524101
TATDN1	X5216	A_72_P473343	TatD DNase domain containing 1	0.330020171344954	0.648582863431011	7.23598097683737e-05	0.0423455565511482
NUDFV2	X5228	A_72_P564174		0.871117407834415	0.804419268691219	7.60770897433762e-05	0.0377769861591496
PGRMC2	X5230	A_72_P232592	progesterone receptor membrane component 2	0.469924037112218	0.798435577247292	5.69192200234244e-05	0.010057697111585
LRRC59	X5232	A_72_P081096	leucine rich repeat containing 59	0.478365786836587	0.670637091541948	0.000681952913180776	0.0982488719556492
GOLGA7	X5234	A_72_P506465	golgin A7	0.415252388363283	0.76236699155449	1.90131851323705e-05	0.0560309373349554
MRPL52	X5235	A_72_P651862	mitochondrial ribosomal protein L52	0.429064327528097	0.705857483435894	4.11212976479383e-05	0.04336447459945
LOC100517375	X5240	A_72_P079976		0.484989071509494	0.609956550569234	4.42037297186647e-05	0.00966789150775647
ITPRIPL2	X5241	A_72_P288069	inositol 1,4,5-trisphosphate receptor interacting protein-like 2	0.356956082777009	0.822321170703946	2.66365331090356e-06	0.0143162257670726
Nfkbie	X5242	O9827	NFKB inhibitor epsilon	0.900289507006354	0.564840681489829	2.66365331090356e-06	0.111029516768568
HMGA1	X5243	O12183	high mobility group AT-hook 1	0.930752373965107	0.910651708521358	0.000611718452972444	0.00775121391216932
SUMO2	X5247	A_72_P619989	small ubiquitin-like modifier 2	0.925339134830163	0.65329786808594	0.000165702782753537	0.0130510380074831
PIH1D1	X5249	A_72_P050591	PIH1 domain containing 1	0.689483812076966	0.706289589661425	4.38358579082319e-05	0.0143631262501133
R3HCC1L	X5253	A_72_P490030	R3H domain and coiled-coil containing 1 like	0.403535170163925	0.643811056198663	0.00124736431548365	0.0150563073178824
VPS11	X5257	O11992	VPS11, CORVET/HOPS core subunit	0.568818023186429	0.930597852413699	0.011170466784435	0.0254075323857385
usp47	X5258	O2681		0.37376553443227	0.93149684404573	3.05028817246161e-05	0.0161978979123793
AHNAK	X5261	A_72_P246447	AHNAK nucleoprotein	0.686052288085195	0.792935474012349	0.0135611423045809	0.0425177208047522
ASTE1	X5262	A_72_P536393	asteroid homolog 1 (Drosophila)	0.414233361563572	0.960769878547926	0.00481789005457804	0.0175802056402614
ZER1	X5270	A_72_P393348	zyg-11 related cell cycle regulator	0.536490583852561	0.986729679723376	0.0299431831723981	0.0197774458651864
ABI1	X5276	A_72_P089351	abl interactor 1	0.417340543096568	0.966289406683979	1.17918228867757e-05	0.0187504616777263
PAP7	X5280	A_72_P036046		0.29703227642542	0.925577634216698	0.000328974314820192	0.00883161873648274
ND4	X5285	A_72_P725193	NADH dehydrogenase, subunit 4 (complex I)	0.800410126123157	0.602307866880956	9.73575952305016e-05	0.209660251495466
ZNF827	X5288	A_72_P286619	zinc finger protein 827	0.240964981209852	0.938470435343698	0.00263401296575819	0.00488273458336644
TMED10	X5294	A_72_P605478	transmembrane p24 trafficking protein 10	0.990549143853555	0.723790481229379	0.000104383587959005	0.00758614874407172
Capza2	X5295	O117	capping actin protein of muscle Z-line alpha subunit 2	0.310641007958864	0.972921805973143	9.95821038001603e-05	0.0124896520374592
CELF1	X5296	O5626	CUGBP, Elav-like family member 1	0.729958556531289	0.678481808779257	0.000524680661872789	0.00846763073820329
mcm2	X5299	O10777		0.461090009333497	0.992628366511241	0.00929239217131556	0.189531624529072
VPS16A	X5302	A_72_P166446		0.78062479688976	0.830625312075809	8.86101428041861e-05	0.0172732851078571
RPS24	X5305	A_72_P740704	ribosomal protein S24	0.564977001211168	0.571358309567563	0.0344721762937595	0.803155242172773
GNB2L1	X5306	A_72_P396818	receptor for activated C kinase 1	0.972160245608135	0.645272592906958	3.29860448557491e-05	0.00905095716694136
TESK1	X5310	A_72_P359223	testis-specific kinase 1	0.700133640541387	0.917674808605082	3.39985449381359e-05	0.00975197130268596
IFT57	X5311	A_72_P335618	intraflagellar transport 57	0.461453532469665	0.788712262579077	0.000105674918852232	0.00880400182926942
RBBP6	X5312	O1284	retinoblastoma binding protein 6	0.37818404512987	0.969388849665263	0.000985576324763261	0.00558005484318286
RTN4	X5313	A_72_P575764	reticulon 4	0.293409717775372	0.978528250321038	0.0084342952626194	0.00916632269287213
ARV1	X5314	A_72_P017441	ARV1 homolog, fatty acid homeostasis modulator	0.860368739061394	0.819583019621918	8.43950566735093e-05	0.0293847882113849
TNNI2	X5317	O11229	troponin I2, fast skeletal type	0.779396319351351	0.957387757580072	0.00013318526589747	0.0214580043622647
HEMK1	X5318	A_72_P327073	HemK methyltransferase family member 1	0.517541635237083	0.72923439725886	9.12058711211336e-05	0.0107161260686023
Mitd1	X5319	O1075	microtubule interacting and trafficking domain containing 1	0.514093882113607	0.998988934584644	0.0126510058729639	0.00497040863655143
SLA-DOB	X5320	A_72_P634856		0.489620517507044	0.782412030599107	0.00714986374719499	0.00552034544344427
TMED10	X5346	A_72_P594849	transmembrane p24 trafficking protein 10	0.754659263207455	0.825404750754786	0.000165223753829728	0.0491369854976795
CRELD1	X5347	A_72_P668112	cysteine rich with EGF like domains 1	0.793201975608701	0.912561868644105	0.00934893941756977	0.383521636944788
NA	X5350	A_72_P242647		0.260746629506083	0.96672331866949	0.0423450583104817	0.0143960421732365
CDHR4	X5353	A_72_P052836	cadherin related family member 4	0.611008792700005	0.977915758224444	0.0120308265931462	0.285391610486987
HERC1	X5357	A_72_P600668	HECT and RLD domain containing E3 ubiquitin protein ligase family member 1	0.421346677926455	0.938436159159959	1.64504222065336e-05	0.0261143233204007
NFKBIA	X5358	gi|52346211|ref|NM_001005150.1|	NFKB inhibitor alpha	0.622342459510353	0.984517035328885	0.00746088831896088	0.0117038502686541
hnrpll	X5359	O8367		0.322996105099183	0.839969220864509	1.03948493320636e-05	0.0525177551201263
KIF13B	X5361	A_72_P220127	kinesin family member 13B	0.486687845243338	0.789973171116754	0.00101727004142562	0.00824207814872641
C6orf203	X5362	A_72_P551971	chromosome 6 open reading frame 203	0.470923033177729	0.991174380034175	0.00926787516420772	0.031240585057085
KATNB1	X5363	A_72_P241497	katanin regulatory subunit B1	0.77728944576893	0.646630822441287	0.000111586771031885	0.023863899510514
QDPR	X5367	O14402	quinoid dihydropteridine reductase	0.334681292969358	0.884781135471881	0.000806439725289397	0.0107577201184164
ACTL6A	X5368	A_72_P092916	actin like 6A	0.240964981209852	0.984641728318365	8.12000307625737e-05	0.0108430119985687
NA	X5369	A_72_P211792		0.705156984854969	0.607603763055439	2.35207245926996e-05	0.0239862710224824
GRB2	X5372	gi|52351933|gb|AY610351.1|	growth factor receptor bound protein 2	0.745012768136959	0.841250696565048	3.80933482683645e-05	0.00918965329455979
ANAPC1	X5380	A_72_P329478	anaphase promoting complex subunit 1	0.457435264613309	0.723790481229379	3.58013246028165e-05	0.0204711180059203
NA	X5381	A_72_P229032		0.565705715368447	0.806438412199433	0.000106936099689359	0.0199583006446137
TMSB10	X5383	A_72_P156706	thymosin beta 10	0.509929003388277	0.741712561658346	7.25051789253805e-05	0.033777583651107
AJ957986	X5384	A_72_P046731		0.518373084066036	0.690754176076946	0.000808534826098924	0.0159858265003273
PPP3CC	X5386	A_72_P190686	protein phosphatase 3 catalytic subunit gamma	0.750002087933153	0.407967802026723	0.00208628071258545	0.104046867185587
NA	X5393	A_72_P172301		0.618587022424094	0.967333335346545	0.0370874644396902	0.2569941416635
TBP	X5395	gi|112980820|gb|DQ845178.1|	TATA-box binding protein	0.285863586841899	0.922878759085499	0.000242750728012639	0.0197043665008729
EIF3I	X5401	O13023	eukaryotic translation initiation factor 3 subunit I	0.322996105099183	0.884781135471881	0.000126904959074981	0.00991124851520902
BCKDHB	X5403	A_72_P693282	branched chain keto acid dehydrogenase E1, beta polypeptide	0.45095577890558	0.862167472588163	0.00180411106606553	0.0652770975516137
NA	X5406	A_72_P361738		0.269407684816181	0.946658407005027	8.24047980564112e-06	0.0145444859225695
CLDN10	X5409	A_72_P049281	claudin 10	0.789154582652296	0.847798918919838	0.0212545096017405	0.288626280682962
NA	X5410	A_72_P385548		0.507420066943296	0.634889787664974	0.00624485760252516	0.0117789885033473
CLIC1	X5411	A_72_P244637	chloride intracellular channel 1	0.369952484623679	0.819067791199925	0.000132779393409491	0.00726273557876419
SNX6	X5412	A_72_P709125	sorting nexin 6	0.227177045151	0.919775493623096	0.000530461731604818	0.0197491677243146
NA	X5413	A_72_P350483		0.345099903588559	0.788712262579077	7.21694572700537e-05	0.0150847117075006
PTPN1	X5414	A_72_P192882	protein tyrosine phosphatase, non-receptor type 1	0.729996337037801	0.656895156760008	1.90568488814937e-05	0.0213667893550208
NA	X5419	A_72_P516929		0.400533767694421	0.786339850504666	2.28140565932682e-05	0.0118546902341181
TMSB10	X5420	O14695	thymosin beta 10	0.621941646552766	0.723845212943315	8.30132712058472e-05	0.0165308755256068
RBM5	X5421	A_72_P300269	RNA binding motif protein 5	0.710866942607895	0.972046951153097	0.0293605488887865	0.0102940502307458
MTHFS	X5424	A_72_P152921	5,10-methenyltetrahydrofolate synthetase (5-formyltetrahydrofolate cyclo-ligase)	0.863080678286246	0.968580994319154	1.89958703563295e-06	0.0168270540629129
PPP1CC	X5426	A_72_P671741	protein phosphatase 1 catalytic subunit gamma	0.863637833580224	0.669178200176025	9.64882691414792e-05	0.010609216779077
NA	X5430	A_72_P229052		0.745625908935442	0.732268184688432	4.5107008733999e-05	0.0723908173131406
RBM4B	X5432	A_72_P619509	RNA binding motif protein 4B	0.339638423382361	0.925569830798207	3.22160197067617e-05	0.00550171872181557
PECAM1	X5434	A_72_P650260	platelet and endothelial cell adhesion molecule 1	0.591968877657799	0.819036977339377	0.0207072500626025	0.12836678094296
PA1	X5437	A_72_P011081		0.927520602581312	0.656895156760008	1.52926960420717e-05	0.0172204711388297
RPS4	X5438	A_72_P059801		0.831313406411437	0.678481808779257	0.00432559307306493	0.0105226273674929
ATP5A1	X5440	O4914	ATP synthase, H+ transporting, mitochondrial F1 complex, alpha subunit 1, cardiac muscle	0.831538922610456	0.602624127505028	0.000111301746215182	0.0177051295195988
P4HA1	X5456	gi|83778521|gb|DQ306706.1|	prolyl 4-hydroxylase subunit alpha 1	0.285863586841899	0.893457081287448	0.000807744688365463	0.0373719049340177
GBP2	X5457	A_72_P532613	guanylate binding protein 2	0.525644560034874	0.956517996271018	0.0344276169505185	0.235557397617731
CDS2	X5459	A_72_P546011	CDP-diacylglycerol synthase 2	0.537066652999759	0.822260752102542	4.02182673668215e-05	0.0304486423670402
THRA	X5467	A_72_P364005	thyroid hormone receptor, alpha	0.94399757524658	0.975141131705144	0.00354773742109605	0.0396850730271947
Ube2e3	X5471	O13659	ubiquitin conjugating enzyme E2 E3	0.21226024713211	0.871368792696137	0.000160891494378198	0.0077139247985259
A_72_P090326	X5473	A_72_P090326		0.403703224072825	0.849663656191663	0.0409394494403716	0.966615696975816
CD9	X5474	A_72_P557625	CD9 molecule	0.317360894041731	0.372210187584762	0.00122705725090808	0.00502500161577103
SIRT2	X5475	A_72_P165911	sirtuin 2	0.459125780722749	0.946699194035453	2.61273652726368e-05	0.00526459526119377
MORC3	X5476	A_72_P128236	MORC family CW-type zinc finger 3	0.408523351402628	0.220022487192378	9.60433663236834e-05	0.0879085114619464
B4GALT3	X5487	O5342	beta-1,4-galactosyltransferase 3	0.376202745793271	0.793146625685164	7.21672335909838e-06	0.00640006493180059
HNRNPAB	X5492	A_72_P477870	heterogeneous nuclear ribonucleoprotein A/B	0.602223885805961	0.98710112054682	0.00187509478603547	0.0124162257349267
RPLP2	X5494	A_72_P443894	ribosomal protein lateral stalk subunit P2	0.631334368354006	0.465638659858326	0.000318193723630028	0.0827665386844792
USP15	X5498	O10705	ubiquitin specific peptidase 15	0.442742446513835	0.494837988707197	2.86291087449173e-05	0.00794068229101631
NA	X5506	A_72_P049506		0.397136010884637	0.945574884410179	1.12075660593548e-05	0.0444640661546531
SRSF2	X5507	A_72_P570794	serine/arginine-rich splicing factor 2	0.707475179214562	0.507345657120132	3.19863623536105e-05	0.0329850938171309
CD14	X5508	A_72_P050971	CD14 molecule	0.532091104943488	0.942230787365169	7.46931415928892e-06	0.0646013961776926
TBCD	X5512	A_72_P007881	tubulin folding cofactor D	0.965220135100017	0.465638659858326	0.000113371574957096	0.0142403105902796
MELK	X5513	A_72_P349918	maternal embryonic leucine zipper kinase	0.520458871406567	0.749227070727627	0.0308749127549224	0.0163916618529276
PSCDBP	X5516	gi|71966352|gb|BW961072.1|BW961072	cytohesin 1 interacting protein	0.522988444746323	0.732367776655213	1.60243087424183e-05	0.0156097000612194
DDX55	X5524	A_72_P253707	DEAD-box helicase 55	0.713055497006388	0.642539747887055	0.00148884607831946	0.053198481203879
TMEM70	X5530	A_72_P711278	transmembrane protein 70	0.397685487112762	0.870541555899814	1.78052559546723e-05	0.0185802279100917
NA	X5531	A_72_P178396		0.920001676404715	0.405832088963699	2.34713188513743e-05	0.0277387912331651
snrpd3	X5535	O9073		0.393808690053707	0.981150680472104	0.0101007710138995	0.0286474756021471
CK451431	X5537	A_72_P432994		0.356956082777009	0.816410410731523	1.95455296215709e-05	0.0527054554877182
RPL35	X5556	A_72_P440021	ribosomal protein L35	0.868515237226508	0.604388599499491	0.000470978323213021	0.0251760415882474
CALCOCO2	X5562	A_72_P357763	calcium binding and coiled-coil domain 2	0.454852031121031	0.947721605868337	9.09886493982481e-05	0.0541301669709201
NA	X5569	A_72_P193452		0.612362752652335	0.982656991811464	0.000292146120296557	0.0100230497223987
TLR1	X5572	gi|72535137|ref|NM_001031775.1|	toll like receptor 1	0.230835542775145	0.871368792696137	0.00026402010325231	0.00783631871243266
GBAS	X5574	A_72_P250922	glioblastoma amplified sequence	0.575662636795683	0.690754176076946	4.08959482884714e-05	0.017441216986692
Tgfbr3	X5583	O5288	transforming growth factor beta receptor 3	0.827586723899524	0.651489143059188	0.00978449778957725	0.140559193015146
PSMB10	X5584	A_72_P003971	proteasome subunit beta 10	0.404880336964838	0.792512629882399	9.0736054856621e-06	0.021343802385952
LRIT2	X5587	gi|112744736|gb|DB796207.1|DB79...	leucine-rich repeat, Ig-like and transmembrane domains 2	0.446168235936871	0.925266189370609	0.000648813220519917	0.0049687652635234
PPIG	X5593	A_72_P545227	peptidylprolyl isomerase G	0.993488255414275	0.818581751423274	0.00230065311237031	0.0274206864452639
ESD	X5605	A_72_P732173	esterase D	0.900593574514269	0.813119615218615	1.69572277764782e-05	0.0612448478170515
MYCBP2	X5606	A_72_P412253	MYC binding protein 2, E3 ubiquitin protein ligase	0.301724497726965	0.643811056198663	6.61286965067294e-05	0.00715447634058285
NA	X5608	A_72_P709552		0.566375954303511	0.919035557583505	4.4143117174593e-05	0.00733379058038704
OTTSUST00000000554	X5612	OTTSUST00000000554		0.908317104726508	0.614565734501148	0.000115351762529985	0.00556814386071425
MARCH9	X5616	A_72_P063291	membrane associated ring-CH-type finger 9	0.387647845816787	0.615616191896505	0.00217143250336201	0.0334267521779809
DNAJC7	X5618	A_72_P179831	DnaJ heat shock protein family (Hsp40) member C7	0.426944773820993	0.878067059255669	0.000252471074008108	0.0210729518344366
CYP4V2	X5619	A_72_P382128	cytochrome P450 family 4 subfamily V member 2	0.558826014999706	0.90056487316799	0.000623981100118719	0.0285070586573253
CD14	X5620	O10660	CD14 molecule	0.601848764122288	0.936454699712675	9.37900127709435e-06	0.0588976609623468
AK351815	X5629	A_72_P377783		0.802494509174208	0.724172620929298	0.000123439198633081	0.09535841073139
NA	X5637	A_72_P602043		0.872133875354872	0.626916698176072	8.49146184820805e-05	0.016548954271052
cab39	X5638	O9674		0.831313406411437	0.889758774816998	0.000331090059120223	0.00512261108060173
NA	X5640	A_72_P130121		0.412185621283111	0.671929363340781	0.000377528561407773	0.00488273458336644
SNTA1	X5642	A_72_P148941	syntrophin alpha 1	0.540202984368713	0.932255404212539	0.000990460554161403	0.0106654430369869
TAF1A	X5651	A_72_P116311	TATA-box binding protein associated factor, RNA polymerase I subunit A	0.599113643859258	0.956082511925499	0.000293633083433257	0.0120926267132568
C22orf39	X5653	A_72_P081471	chromosome 22 open reading frame 39	0.214078867233085	0.862289627736252	0.000736658012467935	0.013013564429085
NA	X5654	A_72_P435599		0.688576311582477	0.606100270582462	0.0151216284274549	0.308473477723765
NA	X5655	A_72_P364518		0.744804314029499	0.867666670353342	0.0149814214810732	0.0321126741290689
NA	X5656	A_72_P353488		0.697582255007793	0.729780764322262	0.000132249167627479	0.0297733272520737
MBD2	X5662	O9288	methyl-CpG binding domain protein 2	0.471784621594569	0.948783180910134	2.14223323703547e-05	0.00588398260636388
NA	X5663	A_72_P281234		0.243128425216693	0.912286743233737	6.33581371549391e-05	0.0117038502686541
RPS3	X5670	A_72_P765707	ribosomal protein S3	0.709584245384445	0.568956387124221	5.23863360213775e-05	0.00922438475627563
UNC45A	X5671	A_72_P052041	unc-45 myosin chaperone A	0.991334615364143	0.690063973332383	1.98333976483414e-05	0.0246398239451372
DTD1	X5673	A_72_P539973	D-tyrosyl-tRNA deacylase 1	0.597263233861137	0.520901396969443	9.00051074222886e-05	0.0339411108024789
NA	X5675	A_72_P006411		0.464838422957611	0.70374978619573	0.0142147798483657	0.00638651844780174
CLK1	X5679	A_72_P659855	CDC like kinase 1	0.71090064950689	0.838563367579246	9.46652745547859e-06	0.0419458324407067
PFDN5	X5680	O10207	prefoldin subunit 5	0.69210783021404	0.72405725118112	2.12291832918094e-05	0.0738046604919941
VPS24	X5681	O1562	charged multivesicular body protein 3	0.565705715368447	0.839881832521546	0.000601476712860367	0.0356820461559044
ASCC1	X5685	A_72_P231662	activating signal cointegrator 1 complex subunit 1	0.2990292866065	0.925430568133141	0.000344197671094176	0.0108031356221158
C3orf72	X5686	O13203	FOXL2 neighbor	0.377179965365104	0.935592809922458	0.000740845873204638	0.270275153922922
NCK1	X5687	gi|115553267|dbj|AK233065.1|	NCK adaptor protein 1	0.728921440064944	0.955599069998278	0.0213308817238542	0.0924884382284852
PFN1	X5689	O10692	profilin 1	0.9738874639144	0.984517035328885	7.28233343890563e-05	0.0548660588232748
Lars2	X5690	O4773	leucyl-tRNA synthetase 2, mitochondrial	0.225067138601424	0.996623911076398	0.00792790354206284	0.0121237214932058
NA	X5694	A_72_P418604		0.389570662023721	0.974503992109069	0.0110663050160565	0.038987622591793
fancf	X5695	O13537		0.307489318079396	0.837752942265944	0.00179510573356094	0.0149508669993664
TBC1D15	X5699	A_72_P415543	TBC1 domain family member 15	0.227177045151	0.96672331866949	2.46151661887035e-05	0.00918974548992024
RBM10	X5701	A_72_P418079	RNA binding motif protein 10	0.651319825215072	0.607247660502626	2.39767792880315e-05	0.057843269879424
Nars	X5702	O8745	asparaginyl-tRNA synthetase	0.280850911269952	0.730179237479038	0.000808228142969829	0.0162763951201361
COQ10B	X5703	A_72_P419329	coenzyme Q10B	0.227177045151	0.818837603646591	0.00445385454470162	0.0234656405516585
GPI	X5707	A_72_P146806	glucose-6-phosphate isomerase	0.282495109559061	0.602307866880956	0.00235969063622214	0.0222092232412795
lysmd1	X5709	O11907		0.69941500596482	0.686781695885555	5.70323245314422e-06	0.0404748271620981
PREB	X5711	A_72_P041336	prolactin regulatory element binding	0.276379723880052	0.844119543957778	0.00276803509189153	0.00679927080726818
NA	X5712	A_72_P262597		0.662525299576834	0.870541555899814	5.5603107562075e-06	0.0443334769741198
NA	X5714	A_72_P376508		0.284714125133279	0.813119615218615	0.000229779368161484	0.0191688384717884
ARGLU1	X5715	A_72_P049361	arginine and glutamate rich 1	0.490633840383667	0.381513567830909	2.18946670972051e-05	0.0157213971395526
RPS12	X5717	A_72_P765322	ribosomal protein S12	0.800250557086647	0.683103839823452	0.00737301456448246	0.0491501850343291
PCMTD1	X5718	A_72_P346218	protein-L-isoaspartate (D-aspartate) O-methyltransferase domain containing 1	0.712322031923812	0.969717108332682	0.00064507187503215	0.0598106262282323
LOC100519229	X5720	A_72_P061741		0.38301272393382	0.633801600062367	0.000875347352656328	0.0226485903559549
GUCA1B	X5725	A_72_P530745	guanylate cyclase activator 1B	0.282406244702152	0.940938126033345	0.00561931104485045	0.0117554241829558
PRKRA	X5728	gi|52350689|gb|AY609405.1|	protein activator of interferon induced protein kinase EIF2AK2	0.356956082777009	0.962447049666677	0.00190108694195798	0.010569434503264
SUPV3L1	X5730	A_72_P489332	Suv3 like RNA helicase	0.277899764912072	0.665674382971078	0.00160121984834265	0.0121012288067078
NA	X5734	A_72_P296889		0.416173500225812	0.837752942265944	0.000213524064559846	0.0136206412016291
JAK1	X5737	A_72_P589356	Janus kinase 1	0.291154176355327	0.909719210069379	3.58763497048066e-05	0.0112190190381471
RAB27B	X5739	A_72_P492451	RAB27B, member RAS oncogene family	0.960994512918972	0.711501604109663	0.0242195135397804	0.0416314278229971
TM6SF1	X5741	A_72_P532834	transmembrane 6 superfamily member 1	0.465956261679286	0.995445939723599	2.8521739102977e-05	0.0158573840593919
DDX6	X5746	A_72_P323938	DEAD-box helicase 6	0.925528354476126	0.97193218335632	1.71162577404691e-05	0.0262463928057713
NA	X5749	A_72_P183526		0.442076532059588	0.964358017420644	0.0483117583200018	0.125901521958576
ANKRD12	X5752	A_72_P188236	ankyrin repeat domain 12	0.465446015939025	0.924432047364272	0.00554934016482436	0.00579821041338353
DLST	X5753	A_72_P077536	dihydrolipoamide S-succinyltransferase	0.565909835858601	0.995714242536516	3.03679128638554e-05	0.00870234650781313
XM_003361158	X5757	A_72_P394413		0.291154176355327	0.558956611159598	0.000445137702400137	0.00473871413046719
CD46	X5758	A_72_P441544	CD46 molecule	0.926214993634392	0.836163286481497	0.0250747759229896	0.104885181324915
CALCB	X5759	gi|50979292|ref|NM_213742.1|	calcitonin related polypeptide beta	0.902182876142228	0.634889787664974	0.000175160397702827	0.20496255894521
KLF3	X5761	A_72_P445128	Kruppel-like factor 3 (basic)	0.616419090141154	0.656895156760008	0.0112573226584218	0.0224255446669691
PLP2	X5762	O8860	proteolipid protein 2 (colonic epithelium-enriched)	0.369468484263778	0.85576147685052	1.13077181796069e-05	0.0189613366353568
TLR4	X5767	A_72_P165431	toll like receptor 4	0.873617020983554	0.758248397916416	0.000618056429606332	0.0711687400849838
MPP1	X5770	O37	membrane palmitoylated protein 1	0.973748192615314	0.710111006227543	1.97495745803091e-05	0.111416999734198
EIF4A2	X5777	A_72_P216007	eukaryotic translation initiation factor 4A2	0.667928494202708	0.830355957104779	7.02556966312572e-05	0.030141714697097
EEF1A1	X5781	A_72_P016236	eukaryotic translation elongation factor 1 alpha 1	0.973062033450763	0.654701094345704	0.000189307973520614	0.047856262462126
ID4	X5785	A_72_P278429	inhibitor of DNA binding 4, HLH protein	0.208086068741701	0.97193218335632	2.06126513326242e-05	0.00488273458336644
RAD21	X5796	A_72_P024104	RAD21 cohesin complex component	0.430243590234053	0.70374978619573	9.54458751752847e-05	0.00523652658851909
TRIB2	X5799	O1029	tribbles pseudokinase 2	0.453238129061158	0.893457081287448	0.000344485080243773	0.0630040767499439
LACTB	X5801	A_72_P250812	lactamase beta	0.393505502375966	0.558956611159598	0.000127055533173103	0.00725107568905578
NA	X5803	A_72_P706027		0.871267087604927	0.791498105098417	6.78124085268705e-05	0.0926243920163059
SOD2	X5806	A_72_P503136	superoxide dismutase 2, mitochondrial	0.467047138122286	0.751270316535152	4.87980539522972e-05	0.157026610495759
QDPR	X5809	A_72_P223202	quinoid dihydropteridine reductase	0.810403912104653	0.654701094345704	4.1185447539387e-05	0.0868520865336369
NA	X5811	A_72_P033601		0.668215055600841	0.928748204653646	0.042706945524375	0.798595509914775
DEGS1	X5813	A_72_P577428	delta(4)-desaturase, sphingolipid 1	0.761798887172311	0.974443185017549	1.50027296181965e-05	0.0425177208047522
SUDS3	X5816	A_72_P488180	SDS3 homolog, SIN3A corepressor complex component	0.235813452320905	0.788421999488817	0.00166580662124115	0.00552230406462777
SOS2	X5817	O2536	SOS Ras/Rho guanine nucleotide exchange factor 2	0.977749523814705	0.526826006289589	0.000537448654105815	0.0126682758016788
rars2	X5819	O14480		0.282675084268931	0.999170110470174	0.0152393422073115	0.0294399962168051
COX2	X5822	O5218	cytochrome c oxidase subunit II	0.927036858527202	0.472402557036472	0.000101282368217542	0.0810516824130496
NA	X5824	A_72_P366488		0.604303931816844	0.974231092699034	0.035290667241013	0.117963467775071
DY405885	X5826	A_72_P285209		0.270826673608782	0.982350433487204	0.0114054853706356	0.472289083718241
SECISBP2L	X5827	A_72_P049561	SECIS binding protein 2 like	0.609187904352522	0.870766006920909	6.0832762090356e-05	0.048766659092134
TPM3	X5828	A_72_P539683	tropomyosin 3	0.521787209357196	0.940096809324526	1.00843839970434e-05	0.00852237873435934
NA	X5829	A_72_P392708		0.83507895189168	0.96672331866949	3.5864936906953e-06	0.0674427177497639
DHRS11	X5830	A_72_P352423	dehydrogenase/reductase (SDR family) member 11	0.37388611992478	0.75639733323243	2.52190930671681e-05	0.0148283505122143
DB801386	X5832	A_72_P288944		0.387647845816787	0.963743266303323	0.000554229882133058	0.23377823285763
ADD3	X5833	A_72_P341833	adducin 3	0.277899764912072	0.681778593145839	0.0357698577523871	0.0471047870648988
CTNNB1	X5835	A_72_P538553	catenin beta 1	0.344821674092868	0.990531962996792	2.43232449802286e-05	0.0151666050872779
Hcfc2	X5843	O13346	host cell factor C2	0.577996685393966	0.95371070998005	0.000783500569510775	0.0204235327752867
RPIA	X5844	A_72_P669017	ribose 5-phosphate isomerase A	0.411053863496144	0.970700089731966	1.86187483639452e-05	0.0117127769176549
LOC100512344	X5847	A_72_P326753		0.416926021047802	0.991058057306474	2.03491389446814e-05	0.0447573136630405
ZFYVE26	X5849	O10857	zinc finger FYVE-type containing 26	0.320689493438462	0.845552460276965	1.72426409993502e-05	0.0115861687920051
MAEA	X5856	gi|40483181|gb|BP463943.1|BP463943	macrophage erythroblast attacher	0.2990292866065	0.561015875804338	0.0127474873542312	0.111572285500907
TPM1	X5862	A_72_P726998	tropomyosin 1 (alpha)	0.604810809444526	0.791498105098417	0.0191842371025725	0.339100530506387
PRPF4B	X5870	A_72_P258422	pre-mRNA processing factor 4B	0.869311287719344	0.972651665802774	0.00210703123379916	0.0187774167572947
PRKD3	X5871	A_72_P261982	protein kinase D3	0.834800645537881	0.738012165874681	8.40099844648393e-06	0.0392846101461003
RNF20	X5873	A_72_P340208	ring finger protein 20	0.269407684816181	0.949247273834766	4.42368716389095e-05	0.016378225296567
PCIF1	X5874	A_72_P372203	PDX1 C-terminal inhibiting factor 1	0.30662016536137	0.987011529881965	1.68746946751094e-06	0.0146256550185916
EV973270	X5875	A_72_P237987		0.56114516870527	0.754653340558554	3.63922037749051e-05	0.106500889976586
MYBPH	X5879	gi|74136760|ref|NM_001033014.1|	myosin binding protein H	0.904389405346351	0.792397585698659	1.79397543769991e-05	0.0623222529699533
CPR2	X5880	A_72_P115231		0.904355711178613	0.993442057278776	0.0349136630122924	0.233933159336791
CN157784	X5882	A_72_P028766		0.592015607727372	0.96672331866949	0.0222314751962935	0.202477903763186
B2M	X5889	A_72_P725653	beta-2-microglobulin	0.307311022055622	0.958968158377654	8.18540816163835e-05	0.00591472969802604
BRP44	X5891	A_72_P751697	mitochondrial pyruvate carrier 2	0.3235644959569	0.653534337284508	0.000800157654551293	0.034466746034528
ATP2A2	X5892	gi|47523127|ref|NM_213865.1|	ATPase sarcoplasmic/endoplasmic reticulum Ca2+ transporting 2	0.644309384878426	0.951346367500807	0.000112530153726113	0.0265270364837569
RAB20	X5893	A_72_P160691	RAB20, member RAS oncogene family	0.367707930709302	0.602307866880956	0.0144879441310816	0.235421900423749
KIAA0057	X5896	A_72_P010426		0.33323150788575	0.878315808190171	0.00106208292369412	0.00745029625301019
TCTP	X5897	A_72_P720511		0.927387847086976	0.491661824811208	0.0225773905097761	0.712345086678441
SPCS1	X5902	A_72_P596914	signal peptidase complex subunit 1	0.415424233659671	0.66247519797968	6.1601303000184e-05	0.0195101867173509
Pak1	X5907	O9684	p21 protein (Cdc42/Rac)-activated kinase 1	0.306348738804074	0.450415906414904	2.66365331090356e-06	0.0605275305909944
GNPNAT1	X5909	A_72_P582976	glucosamine-phosphate N-acetyltransferase 1	0.227177045151	0.855660809751663	0.00319333349245945	0.00838284267362762
NA	X5911	A_72_P237367		0.884965913561018	0.964867546947617	3.68920477017135e-06	0.227711298504189
NA	X5912	A_72_P157901		0.580659948609613	0.852005531959373	9.00051074222886e-05	0.0106988677033042
IL32	X5915	gi|74260521|gb|BW984869.1|BW984869	interleukin 32	0.56103374966814	0.823177815718248	0.000402662240516864	0.0212164438509241
P4HA1	X5917	A_72_P650235	prolyl 4-hydroxylase subunit alpha 1	0.613352010625374	0.558956611159598	0.00303024816806887	0.0334591407712266
LGALS9	X5924	A_72_P552166	lectin, galactoside binding soluble 9	0.859470145253913	0.645566933494172	0.00781477495348038	0.00679927080726818
hnrnpm	X5933	O1537		0.59870726290839	0.835901187533308	0.000110952660552242	0.0181666631679257
NA	X5934	A_72_P251997		0.431100832821167	0.957387757580072	0.00332238348188964	0.00835156315852797
NA	X5941	A_72_P370578		0.508268777384443	0.450415906414904	2.42716797056192e-05	0.00835185324396821
NCOA7	X5947	A_72_P092651	nuclear receptor coactivator 7	0.509682080544278	0.967648470139699	0.00701909609305294	0.0412222519056019
TMED10	X5948	A_72_P668657	transmembrane p24 trafficking protein 10	0.92600659009866	0.712407611858235	0.000192119138658804	0.0341942305112927
GRN	X5949	A_72_P381693	granulin	0.490949947570302	0.606100270582462	0.000583565076040042	0.0235260500489163
EIF4G3	X5951	A_72_P115851	eukaryotic translation initiation factor 4 gamma 3	0.733407420528718	0.985130477750542	0.000482037593106369	0.032142023191942
OTUD7B	X5953	A_72_P356463	OTU deubiquitinase 7B	0.293409717775372	0.749422057551289	0.0489586309885155	0.0167524195525319
NA	X5955	A_72_P253662		0.494891322229417	0.690354911914698	6.53737091429129e-06	0.010454365699101
RPL22	X5956	A_72_P423485	ribosomal protein L22	0.772449457476809	0.583243390821831	0.000112157199022487	0.0103965981285238
NA	X5964	A_72_P174981		0.294261262605458	0.743142030963981	0.00752278240488726	0.00497040863655143
Hiat1	X5966	O8621		0.26797171673531	0.855003896420678	1.70511893826746e-05	0.0255108702583474
C3orf75	X5967	A_72_P243142	elongator acetyltransferase complex subunit 6	0.672323067376769	0.65000046764815	2.94568088441019e-05	0.0138488897991369
ITGB1BP2	X5968	O12832	integrin subunit beta 1 binding protein 2	0.478365786836587	0.998796574110162	0.0122063921740745	0.0360501514006658
TMEM189-UBE2V1	X5970	A_72_P242192	TMEM189-UBE2V1 readthrough	0.524009273622749	0.874638531253064	0.000533012508859421	0.0075159974630095
HOOK2	X5973	A_72_P239937	hook microtubule-tethering protein 2	0.508765955612113	0.765085927646882	0.0174847086112952	0.346042680280399
UQCRQ	X5975	O535	ubiquinol-cytochrome c reductase complex III subunit VII	0.583988560198766	0.765404335637734	1.75109250031584e-05	0.0101956503607374
KLF4	X5982	A_72_P577783	Kruppel-like factor 4 (gut)	0.309463048096108	0.0684814970910361	0.00878246530161966	0.0915096124164206
PIAS2	X5995	O14156	protein inhibitor of activated STAT 2	0.334228658554268	0.985581678065084	0.000203912555260866	0.0179254795398814
SUV420H1	X5998	A_72_P007406	lysine methyltransferase 5B	0.626581094683921	0.973826625952955	0.00144561535096564	0.0117038502686541
CEBPB	X6000	A_72_P399493	CCAAT/enhancer binding protein beta	0.925051295002922	0.874132098080169	2.650111230383e-05	0.0382282857580774
NA	X6009	A_72_P442384		0.880960585461115	0.639134934974662	0.00910867601900043	0.31197445981574
GP36B	X6011	A_72_P063711		0.408430774626076	0.983757966401365	1.06985947743353e-05	0.0292914086513556
POGZ	X6017	A_72_P602573	pogo transposable element with ZNF domain	0.672751141677263	0.91408074025908	0.0228010326968612	0.0414918204912348
NA	X6020	A_72_P359393		0.246328554015255	0.982350433487204	0.00782704849603884	0.0176981571730102
GPHN	X6021	A_72_P370173	gephyrin	0.564219759922279	0.824095972844575	3.40318104856619e-05	0.0577395897914585
KLHDC9	X6022	O5350	kelch domain containing 9	0.51649196181979	0.704739482635036	0.0148596188559795	0.115543460542933
DNAJC2	X6023	A_72_P349733	DnaJ heat shock protein family (Hsp40) member C2	0.53557689220762	0.896906324389758	0.00516216251697885	0.0183595377538323
CK449453	X6024	A_72_P329153		0.960640429896269	0.839881832521546	0.0441459896847298	0.00625726175943466
ARRB2	X6031	A_72_P057981	arrestin beta 2	0.912187218091665	0.993729438628108	9.56838562980829e-06	0.0588127114851682
ORMDL2	X6033	A_72_P275339	ORMDL sphingolipid biosynthesis regulator 2	0.597365697450173	0.714877616971636	1.29789279807704e-05	0.0143795091168709
DEF6	X6036	A_72_P476934	DEF6, guanine nucleotide exchange factor	0.498856703312186	0.810190745903498	1.34405497895022e-05	0.0148303251627942
NA	X6038	A_72_P202332		0.765240968121015	0.654701094345704	6.58418866820232e-05	0.0228474398755474
FNDC3B	X6039	A_72_P108361	fibronectin type III domain containing 3B	0.876084888387441	0.923527584988664	0.0054901246975043	0.0492009872899041
NA	X6040	A_72_P391738		0.494159342958163	0.453237483876325	0.000159598168798924	0.00865110086369073
DAPL1	X6042	A_72_P087951	death associated protein like 1	0.523451421609111	0.606100270582462	0.000446409415155079	0.00726273557876419
Snrpc	X6050	O12577	U1 small nuclear ribonucleoprotein C	0.953104848356864	0.76553954854563	0.000220305705993196	0.0270883887967248
ATP6V0A1	X6053	O12805	ATPase H+ transporting V0 subunit a1	0.876381367783938	0.907689145105677	0.00876661243726319	0.0149225701634165
PACS1	X6059	A_72_P162311	phosphofurin acidic cluster sorting protein 1	0.322161684596869	0.876458980780418	0.00153609142639657	0.00470399005563945
DNAJC25-GNG10	X6060	O11509	DNAJC25-GNG10 readthrough	0.597854058357132	0.989034679143168	1.83656672871502e-05	0.0259534090408871
NA	X6064	A_72_P174481		0.380834821957851	0.964400072197117	4.05919216286841e-05	0.0102550493410573
CNOT1	X6073	A_72_P089261	CCR4-NOT transcription complex subunit 1	0.244755498254595	0.861875631420317	0.00153666311555849	0.00480525631576625
ADAM9	X6077	A_72_P061216	ADAM metallopeptidase domain 9	0.309463048096108	0.874737604965008	0.00601192055414593	0.00508198056494836
B4GALT3	X6085	A_72_P229962	beta-1,4-galactosyltransferase 3	0.37388611992478	0.814170033107952	1.42469586914343e-05	0.00497040863655143
MX1	X6087	A_72_P444250	MX dynamin like GTPase 1	0.591758718317241	0.597751655075723	0.00378386925438754	0.0153065651051414
ACSL4	X6088	gi|84619523|ref|NM_001038694.1|	acyl-CoA synthetase long-chain family member 4	0.337798224209866	0.954573674817485	1.70511893826746e-05	0.02202388411362
pomt1	X6090	O6185		0.321175202965113	0.948783180910134	0.00109397005876734	0.0104338738973241
SF3B1	X6091	A_72_P544152	splicing factor 3b subunit 1	0.977846021318781	0.99356169560543	3.71966994209999e-05	0.00966043057087168
NA	X6097	A_72_P436339		0.325148859931228	0.916596443181421	8.76652564165622e-05	0.00480525631576625
NA	X6098	A_72_P354213		0.51528590513234	0.931427873573428	0.0237783888743342	0.0221659560979872
PPIG	X6099	gi|115545639|dbj|AK230754.1|	peptidylprolyl isomerase G	0.845376734232236	0.915142412301172	0.000130477152058812	0.00949487797557283
NA	X6105	A_72_P394363		0.918077911273684	0.792811323299907	0.000104573896418287	0.0694198743827718
GNAI2	X6109	A_72_P348058	G protein subunit alpha i2	0.468807287176011	0.855003896420678	4.87254400408027e-06	0.0122933363879974
H2-T24	X6114	A_72_P208107	histocompatibility 2, T region locus 24	0.390513335770467	0.837752942265944	6.74309867269918e-06	0.00516650024142944
ND4	X6115	A_72_P731718	NADH dehydrogenase, subunit 4 (complex I)	0.620607527497306	0.606100270582462	0.000100125917892574	0.347392117429987
NA	X6117	A_72_P363378		0.437300594550493	0.725672501225269	0.0020501497439977	0.00498259686203636
MLH3	X6118	A_72_P163151	mutL homolog 3	0.384517084896521	0.836928106352661	0.00851033159641107	0.00470399005563945
NA	X6119	A_72_P003981		0.786840852444183	0.75786589606377	0.000712494513946623	0.038721855748219
SLC4A1	X6120	A_72_P070746	solute carrier family 4 member 1 (Diego blood group)	0.39762043511126	0.821717893486376	0.0484518809853228	0.0646993701648078
NA	X6122	A_72_P492528		0.491145502787009	0.990778599965098	0.0469462110751051	0.00562550145799747
HDH	X6130	A_72_P035701		0.618296749028178	0.825813173486101	8.81657541716458e-05	0.0104500009969927
IL-1beta	X6132	A_72_P463511		0.678131304924811	0.996235566635688	0.0111298046394226	0.976853741582721
ZNF268	X6133	A_72_P389853	zinc finger protein 268	0.280316838389099	0.675832965798614	0.0132648314034029	0.0101360494770074
C5ar1	X6135	O12027	complement component 5a receptor 1	0.721701511312828	0.776335810652994	2.03708106001824e-06	0.0604597196276888
CRY2	X6137	A_72_P141241	cryptochrome circadian clock 2	0.54451556973283	0.957231919259514	0.000795236675253679	0.00793957713873753
MRPL2	X6138	A_72_P432134	mitochondrial ribosomal protein L2	0.342758254016498	0.960510040561388	0.00563928703035066	0.00973067210035265
SPCS1	X6139	A_72_P030866	signal peptidase complex subunit 1	0.730364421141833	0.648582863431011	0.000769507127090951	0.0222069344460036
PPM1A	X6140	A_72_P557240	protein phosphatase, Mg2+/Mn2+ dependent 1A	0.371428159879349	0.803248655227296	0.0192510091663688	0.00520326952167785
KDM4C	X6144	A_72_P257987	lysine demethylase 4C	0.856312185066921	0.989437025551034	0.00556963691582546	0.00526459526119377
TRAPPC9	X6145	A_72_P501967	trafficking protein particle complex 9	0.595182865556894	0.676006299386068	4.25324191393645e-05	0.009055219053843
SMARCB1	X6147	A_72_P157701	SWI/SNF related, matrix associated, actin dependent regulator of chromatin, subfamily b, member 1	0.9706312631062	0.838563367579246	0.000130845056774342	0.0102810238387753
C6orf62	X6149	O12473	chromosome 6 open reading frame 62	0.395834640627801	0.645566933494172	0.00488277793158927	0.0109589510850589
MKI67	X6150	A_72_P441843	marker of proliferation Ki-67	0.509190001492414	0.65631826674594	0.000312277867472108	0.00924497770737541
msrB2	X6155	O2925		0.380544000220513	0.799311117666333	0.000272443896668925	0.0160689735442413
FIG4	X6157	A_72_P039841	FIG4 phosphoinositide 5-phosphatase	0.457563903248484	0.506027038002833	1.6414395896609e-05	0.0425859165079664
FCGR2B	X6161	gi|74136758|ref|NM_001033013.1|	Fc fragment of IgG receptor IIb	0.342592664954062	0.683103839823452	0.00999889007292595	0.0384813418884207
FAM160B1	X6162	A_72_P579787	family with sequence similarity 160 member B1	0.396885854858938	0.847608521419808	0.000541175859836633	0.0113496196356258
H4	X6163	A_72_P443617		0.407687481400606	0.757293816372367	7.14877831202108e-06	0.020927789597779
GCFC1 intron	X6171	A_72_P417829		0.476967111101678	0.72405725118112	0.00526919514878197	0.00714808626005488
lbh	X6173	O3615		0.423062597992963	0.742758968112254	0.000169441778784369	0.0164597410926425
SERPING1	X6174	gi|118123417|dbj|AB259649.1|	serpin family G member 1	0.880814913743078	0.656895156760008	0.000298863830141393	0.113475291196196
COQ3	X6181	A_72_P715693	coenzyme Q3, methyltransferase	0.645532518492363	0.718656465836033	0.0022086207085148	0.0998882567115111
NA	X6185	A_72_P219862		0.639508759580065	0.732268184688432	0.0011167913554388	0.0474489177409045
NA	X6187	A_72_P227962		0.38661131772509	0.97936805505579	0.0171540708378515	0.0639313702419799
RPL10A	X6190	A_72_P020461	ribosomal protein L10a	0.543968682014292	0.490408568310594	6.08579783992074e-05	0.0144740137943671
Camkk1	X6197	O13469	calcium/calmodulin-dependent protein kinase kinase 1	0.447431742777711	0.983840732178785	1.13512717741306e-05	0.00745029625301019
DY407068	X6200	A_72_P146211		0.950499842805808	0.681778593145839	0.0371262691399021	0.0821930741681685
EWSR1	X6201	A_72_P531662	EWS RNA binding protein 1	0.342865705990141	0.94418668368467	0.000117273749355083	0.00691787347608593
USP8	X6203	A_72_P498203	ubiquitin specific peptidase 8	0.208086068741701	0.606926367640078	0.000282794997248004	0.00638651844780174
EVI2A	X6204	O4352	ecotropic viral integration site 2A	0.448539929219134	0.912561868644105	1.64174555171863e-05	0.0672370308802027
ITM2B	X6206	A_72_P566549	integral membrane protein 2B	0.765138514399544	0.939375407305966	4.77021036841441e-05	0.020534774231411
NA	X6215	A_72_P194657		0.48026388892436	0.711220464257568	0.0439643849886008	0.0520725902890238
msn	X6216	O4		0.73639473422264	0.922696810496869	1.45883307852048e-05	0.0142391946214959
DENND4B	X6221	A_72_P153536	DENN domain containing 4B	0.522448570595854	0.823236786516705	2.88154965735104e-05	0.00691232854286715
ROD1	X6223	A_72_P133261	polypyrimidine tract binding protein 3	0.649018225967409	0.959919931438991	1.50148234478167e-05	0.00995765775001201
NDUFS4	X6225	A_72_P020181	NADH:ubiquinone oxidoreductase subunit S4	0.459652985203205	0.790532675140705	0.000388114687903913	0.0320325663556506
PRDX6	X6235	O4029	peroxiredoxin 6	0.992053113769574	0.776714671577392	0.0342023166741999	0.0616888901706572
tdrd7	X6238	O13236		0.357010780749021	0.680797015733898	1.7986154547248e-05	0.0118546902341181
VAV3	X6240	A_72_P033291	vav guanine nucleotide exchange factor 3	0.309463048096108	0.866591904104511	4.03052796546802e-05	0.00811981380631008
EHMT2	X6245	A_72_P501745	euchromatic histone-lysine N-methyltransferase 2	0.245587605791328	0.970333351836637	0.00301976851417284	0.00488273458336644
ARHGAP25	X6246	A_72_P422764	Rho GTPase activating protein 25	0.348810735188077	0.897567372800968	0.000673857765655379	0.00537217969454915
MFGE8	X6247	gi|115555311|dbj|AK233926.1|	milk fat globule-EGF factor 8 protein	0.919481923862063	0.794991407928282	0.00157109809136121	0.0303842125219061
TUT1	X6249	A_72_P064746	terminal uridylyl transferase 1, U6 snRNA-specific	0.306348738804074	0.886324756425905	0.000369510833672579	0.0128344144099339
XM_003132152	X6251	A_72_P319288		0.613843169905384	0.837752942265944	0.000502323781655096	0.0321596865287268
AK344442	X6252	A_72_P410983		0.990587209001893	0.652694772682652	1.15425424023516e-05	0.105762709600935
LDLR	X6255	A_72_P255277	low density lipoprotein receptor	0.276379723880052	0.631678755047945	0.0160732506938713	0.00488273458336644
YDJC	X6257	A_72_P144396	YdjC homolog (bacterial)	0.225684283205497	0.993500857031928	0.0035496197021215	0.00435720160974706
THOC2	X6261	A_72_P218132	THO complex 2	0.763327371101971	0.925479276089358	0.00231538921407159	0.017644725432287
SLC25A5	X6262	A_72_P219062	solute carrier family 25 member 5	0.596150361672131	0.942230787365169	0.000274565115586325	0.0134148694961333
BX675220	X6263	A_72_P208917		0.311147239960147	0.6856795366836	4.26394781704803e-05	0.00932356705889894
GIYD2	X6265	O11577	SLX1 homolog B, structure-specific endonuclease subunit	0.450978417031913	0.999170110470174	2.61800215663302e-05	0.0444215168876103
NA	X6266	A_72_P213187		0.316445143116939	0.510141883204312	0.000179723539623157	0.00497040863655143
ITGB5	X6276	A_72_P033641	integrin subunit beta 5	0.7322872426799	0.735553182735701	0.0241597623576735	0.0150019397935588
DDT	X6281	A_72_P488757	D-dopachrome tautomerase	0.573068590646815	0.646630822441287	2.0123552571597e-05	0.00672124998933098
IL18BP	X6285	gi|54508698|gb|CJ013160.1|CJ013160	interleukin 18 binding protein	0.635202850027015	0.72405725118112	3.5864936906953e-06	0.0149225701634165
PDE4B	X6288	A_72_P560384	phosphodiesterase 4B	0.776093076488436	0.72405725118112	5.24553404472626e-06	0.0280357752373149
IQSEC1	X6291	A_72_P093381	IQ motif and Sec7 domain 1	0.533567892531678	0.875925823223667	1.81648025661842e-05	0.0389580682404088
PTMS	X6293	A_72_P701939	parathymosin	0.404113285273535	0.884781135471881	0.0493244770943451	0.0315083970154096
BCL10	X6294	A_72_P223297	B-cell CLL/lymphoma 10	0.793513109569586	0.876171240752867	1.84101173446332e-05	0.0209989981969848
XM_003126515	X6295	A_72_P355383		0.41752680386442	0.809631920445969	0.000197061475860009	0.0684540278597669
C9orf103	X6296	O8201	idnK, gluconokinase homolog (E. coli)	0.227177045151	0.721378598618216	0.000333019567270292	0.00827282329188449
ACTB	X6297	A_72_P402883	actin, beta	0.945895850263941	0.800484494654993	0.00027462814926135	0.0413308197624835
NA	X6300	A_72_P311678		0.334798970187446	0.709940245150177	2.83771132170621e-05	0.0379578575787883
NA	X6302	A_72_P345413		0.84193699329357	0.639134934974662	9.25167306293155e-05	0.00980936136375176
RPS24	X6309	A_72_P753100	ribosomal protein S24	0.395834640627801	0.536752104559006	0.0261605504199311	0.706095593968654
APOO	X6310	A_72_P350828	apolipoprotein O	0.656048946442807	0.812713273921486	0.000258484125258554	0.0570965794435918
RER1	X6312	O12341	retention in endoplasmic reticulum sorting receptor 1	0.277847143998268	0.922949995605611	0.000281588261989662	0.00470399005563945
MLF2	X6315	A_72_P455246	myeloid leukemia factor 2	0.339638423382361	0.974443185017549	0.00035490633096718	0.00727196837206907
NA	X6316	A_72_P495237		0.727247714176831	0.730510072301916	2.43325951793877e-05	0.0792371439558961
ATG7	X6318	A_72_P046131	autophagy related 7	0.282495109559061	0.732268184688432	1.08832105804375e-05	0.0205943255405378
PAFAH1B1	X6319	gi|47523579|ref|NM_214250.1|	platelet activating factor acetylhydrolase 1b regulatory subunit 1	0.390513335770467	0.995397330957204	3.95767095956011e-05	0.0411805905185664
CK449897	X6320	A_72_P038441		0.442742446513835	0.995397330957204	0.00014927581190546	0.0426746798830968
ZFAND5	X6323	A_72_P563124	zinc finger AN1-type containing 5	0.393505502375966	0.927988822204972	4.3818909876306e-05	0.0293539169884108
Wsb2	X6337	O13881	WD repeat and SOCS box containing 2	0.208086068741701	0.958968158377654	0.0147465377677917	0.0117643058137143
NA	X6346	A_72_P136796		0.58369141363452	0.895788914623629	0.00442285853892544	0.0489159128756615
XR_112738	X6351	A_72_P083556		0.602775613050376	0.966819981718754	5.69569884326247e-06	0.00935385721309857
PAN2	X6353	A_72_P209167	PAN2 poly(A) specific ribonuclease subunit	0.282306433036153	0.95498621402347	9.60673108031562e-05	0.00488273458336644
NA	X6354	A_72_P357728		0.563996048982647	0.992739072808144	2.09323339450117e-05	0.011659782066871
LOC100518347	X6355	A_72_P236917		0.818143900273367	0.818581751423274	7.36520935857178e-05	0.0159960853791226
WDR76	X6359	A_72_P512718	WD repeat domain 76	0.208086068741701	0.99697715158905	3.54731856545079e-05	0.00470399005563945
TPM1	X6360	A_72_P734990	tropomyosin 1 (alpha)	0.977533592770966	0.711501604109663	0.0382763235902886	0.599672469534429
SCYL3	X6362	A_72_P239007	SCY1 like pseudokinase 3	0.595362381432139	0.967309646186623	0.0280843813844572	0.00502500161577103
GZF1	X6363	A_72_P501854	GDNF inducible zinc finger protein 1	0.284854065908557	0.870636423186589	0.0323765709891107	0.00903749867553661
APITD1	X6371	O1884	apoptosis-inducing, TAF9-like domain 1	0.699195538823657	0.560527713694475	0.00795294910482906	0.00942798570806255
FAM166A	X6373	A_72_P382493	family with sequence similarity 166 member A	0.801901827833424	0.682858033800844	0.0198620878163602	0.0118597953380732
M6PR	X6375	A_72_P377983	mannose-6-phosphate receptor, cation dependent	0.85655588540548	0.983970128875282	0.000974587125064555	0.00663927914840336
CD274	X6379	gi|115550965|dbj|AK238826.1|	CD274 molecule	0.260746629506083	0.837648614342584	7.93898864368538e-05	0.00579821041338353
CR940191	X6385	CUST_12_PI427286967		0.583988560198766	0.727481929650896	5.03896992263431e-05	0.0388067385454629
FYN	X6388	A_72_P304244	FYN proto-oncogene, Src family tyrosine kinase	0.415190569418795	0.749227070727627	0.000867827938771133	0.0100808523969555
IFIT5	X6389	A_72_P489831	interferon induced protein with tetratricopeptide repeats 5	0.600964722978596	0.606926367640078	5.68021710154736e-05	0.0402145336476765
NA	X6392	A_72_P044056		0.347707826328433	0.938436159159959	4.08992695648331e-05	0.0103131527822125
SLA1	X6402	CUST_238_PI427286967		0.371494114626613	0.923082326695199	0.00011626687843707	0.00707487597117096
CCM2	X6403	A_72_P358023	CCM2 scaffolding protein	0.37818404512987	0.714877616971636	0.000569041799226688	0.00906346126216121
VPS13D	X6407	A_72_P204527	vacuolar protein sorting 13 homolog D	0.599305991803394	0.769261749418521	0.00465443075096523	0.012073361220981
VDAC1	X6408	A_72_P114441	voltage dependent anion channel 1	0.81464296582212	0.847798918919838	0.00073067889213933	0.0980874099806219
UAP1	X6410	A_72_P657299	UDP-N-acetylglucosamine pyrophosphorylase 1	0.227755647170625	0.742758968112254	0.000159161762052552	0.016854574018908
KIAA0052	X6413	A_72_P190411	Ski2 like RNA helicase 2	0.607174241405332	0.929879009544634	0.00440047402923329	0.0303294838389265
RPL7L1	X6423	A_72_P210622	ribosomal protein L7 like 1	0.734889127528159	0.634889787664974	0.000749523867523142	0.0168558175114764
OAS2	X6424	A_72_P520599	2'-5'-oligoadenylate synthetase 2	0.561639772076433	0.989750383485475	0.00032598976179614	0.0207681933973132
CREBBP	X6425	gi|57546151|gb|AY862387.1|	CREB binding protein	0.354041531211912	0.844493380220911	0.0222192695310027	0.00736393305759873
NA	X6427	A_72_P767881		0.9900706813829	0.491661824811208	0.0209281057585292	0.0789119816364963
COX16	X6428	O4666	COX16 cytochrome c oxidase assembly homolog	0.325609168524249	0.882438072233247	0.00158614623648929	0.00548063599447856
NDUFA4	X6431	A_72_P088776	NDUFA4, mitochondrial complex associated	0.964033079917715	0.657652231032379	0.000288110268520979	0.0198423502605823
TET1	X6432	A_72_P264772	tet methylcytosine dioxygenase 1	0.589688408841655	0.732268184688432	0.0424373095110343	0.0127930849331897
DY435811	X6434	A_72_P101071		0.294577453491316	0.941525545121519	7.12898783331069e-05	0.0274950725894028
MDM2	X6440	A_72_P303004	MDM2 proto-oncogene	0.692630104017326	0.65157636429801	0.022406030532309	0.012764967732402
AK239840	X6442	A_72_P392383		0.525764798037073	0.520901396969443	0.00014097009051433	0.00497040863655143
TIMM23	X6444	A_72_P594019	translocase of inner mitochondrial membrane 23	0.534014821276113	0.681778593145839	0.000185672598367672	0.0322183073613565
NA	X6449	A_72_P491280		0.276379723880052	0.919666167528465	0.000140505355850209	0.0084420424869844
NA	X6452	A_72_P335733		0.730364421141833	0.73067633809623	8.19748542182476e-05	0.00581369784469916
DUSP12	X6453	A_72_P110231	dual specificity phosphatase 12	0.59287632183403	0.710111006227543	4.37846009867616e-05	0.0657432242303669
ARID4B	X6455	O10416	AT-rich interaction domain 4B	0.300543873093526	0.939375407305966	1.10901202055628e-05	0.00720146031627258
LOC100157531	X6459	A_72_P016901		0.315930989148635	0.607247660502626	1.85782577623763e-05	0.00683700002948996
RBM17	X6461	A_72_P433429	RNA binding motif protein 17	0.322865183955338	0.906220160735533	0.00118450611234926	0.0174776564423868
C1orf186	X6468	O1119	chromosome 1 open reading frame 186	0.579185735387887	0.703835333797797	7.79624872352785e-06	0.0360352214512767
FADD	X6471	gi|72535209|ref|NM_001031797.1|	Fas associated via death domain	0.501993207816929	0.950016939767677	0.000601898177121833	0.0330042328441718
NA	X6473	A_72_P436479		0.496743691983135	0.690354911914698	5.70571309673677e-05	0.0162357265650214
PDIA5	X6476	A_72_P030996	protein disulfide isomerase family A member 5	0.454696078733211	0.687469362723614	0.00105840731935419	0.0147775199009451
GPM6B	X6482	A_72_P740764	glycoprotein M6B	0.784064864056323	0.741737698653003	0.0360855986836063	0.077386398827576
AK345412	X6485	A_72_P027246		0.794011545487753	0.586109355692082	3.84040356789246e-06	0.00804974543080461
XM_592701	X6486	A_72_P266432		0.754659263207455	0.685812356531939	3.56021581821263e-05	0.0846210164593553
C17H8orf40	X6487	A_72_P282919		0.59484821125144	0.893158274385712	9.22786672828558e-06	0.0513742420161769
PPP2R2A	X6490	A_72_P182836	protein phosphatase 2 regulatory subunit B, alpha	0.560379907438031	0.932137487883436	0.0006418467780772	0.0092650214434905
MYL6	X6491	A_72_P236707	myosin light chain 6	0.93164040367919	0.732268184688432	0.00231608002703046	0.0399901146041284
CDK16	X6494	O12896	cyclin-dependent kinase 16	0.55770455794333	0.930541136110724	0.000632355801664162	0.0108031356221158
CCT7	X6500	A_72_P006826	chaperonin containing TCP1 subunit 7	0.82012156624786	0.678481808779257	0.0469827040812199	0.0295177439047819
NA	X6501	A_72_P292279		0.61663138499482	0.903484678378002	0.000986546745150011	0.0306652418411042
SLC25A36	X6503	A_72_P085181	solute carrier family 25 member 36	0.287967161565109	0.683684499727561	0.00170124678809239	0.00946470454858016
INTS8	X6509	O8727	integrator complex subunit 8	0.245581255526561	0.842962840572568	0.00058135523805735	0.016231040309435
NA	X6510	A_72_P064876		0.50336715967951	0.738012165874681	0.000617974805509388	0.0117789885033473
SERPINB1	X6511	A_72_P250832	serpin family B member 1	0.899904948326591	0.742758968112254	4.48907498039682e-06	0.0600569326236833
NA	X6515	A_72_P283514		0.454904747772229	0.641188162602323	0.00050436986262006	0.0241896854826177
ZNF133	X6523	O2630	zinc finger protein 133	0.282675084268931	0.732268184688432	0.0272832765993405	0.0204476641901625
LONP1	X6524	A_72_P131786	lon peptidase 1, mitochondrial	0.801140977831838	0.458305416349106	0.000157976965710952	0.0106673293421109
Aprt	X6527	O7201	adenine phosphoribosyltransferase	0.907545393010043	0.642943155843877	0.000226121836361893	0.0359576444942142
RAB1B	X6529	O6843	RAB1B, member RAS oncogene family	0.678334218811112	0.889945048183108	0.000414408928940547	0.00691713134567318
SAMD4B	X6530	A_72_P080531	sterile alpha motif domain containing 4B	0.250433035794038	0.974693802046519	0.000392657616268554	0.00792701411955632
SLC11A1	X6532	A_72_P708676	solute carrier family 11 member 1	0.227177045151	0.581089673222053	0.000358794232749872	0.0298383593255474
NA	X6537	A_72_P216212		0.371494114626613	0.812713273921486	0.00541932408531606	0.0395198010999334
F1S014	X6538	A_72_P442594		0.564031166525953	0.932137487883436	1.4626734275419e-05	0.00876057378005456
PDCD4	X6541	A_72_P070146	programmed cell death 4 (neoplastic transformation inhibitor)	0.889176575183948	0.837752942265944	7.53226245631658e-05	0.0794524681916978
S100A6	X6542	A_72_P095801	S100 calcium binding protein A6	0.501720495479923	0.823285258497881	5.9851691545283e-06	0.0134427929104267
NA	X6543	A_72_P306638		0.327986686367364	0.991063429723494	0.00981395025790559	0.00488273458336644
ND4L	X6548	A_72_P442199	NADH dehydrogenase, subunit 4L (complex I)	0.690482343189563	0.646800367743752	6.79590496223713e-05	0.0980919921741165
VRK1	X6549	A_72_P479338	vaccinia related kinase 1	0.508420591931476	0.930597852413699	0.00153249401009675	0.00520326952167785
FLOT1	X6551	OTTSUST00000001008	flotillin 1	0.261091279929947	0.377112546779139	7.28083214566467e-05	0.00951722274693944
UGCG	X6552	A_72_P335273	UDP-glucose ceramide glucosyltransferase	0.646945426624188	0.999042798224415	0.00282805661678576	0.00811439043355104
CPEB2	X6554	A_72_P288809	cytoplasmic polyadenylation element binding protein 2	0.976137994823073	0.990306065498785	8.39438452889945e-06	0.0634862670007971
CD99	X6557	gi|47522639|ref|NM_213925.1|	CD99 molecule	0.411539731640315	0.698144413246921	7.86931186793407e-05	0.00502500161577103
SGK3	X6564	A_72_P474000	serum/glucocorticoid regulated kinase family member 3	0.38712022904129	0.407967802026723	0.00140124670662861	0.00957678362661879
NA	X6565	A_72_P151421		0.718846557361984	0.781563128764272	3.31984170330807e-05	0.0443734749314679
APBB1IP	X6566	A_72_P380473	amyloid beta precursor protein binding family B member 1 interacting protein	0.766122677021247	0.996383985818868	5.51685913710789e-06	0.0326246479183246
H3F3B	X6567	A_72_P767776	H3 histone, family 3A	0.563992655232749	0.746463442595593	2.45633433992948e-05	0.0176273953533633
NA	X6568	A_72_P251157		0.327947151811368	0.874374678291811	0.0012546615165445	0.00738019716445173
DDX46	X6569	A_72_P211882	DEAD-box helicase 46	0.883996381130927	0.971223909638316	0.00860851783094411	0.016988141860278
E4F1	X6577	O12149	E4F transcription factor 1	0.356956082777009	0.849663656191663	0.000948894088861464	0.00804974543080461
MAVS	X6579	A_72_P118786	mitochondrial antiviral signaling protein	0.5052779119074	0.924125749385226	7.3092292852239e-05	0.0186070120669681
RAB11A	X6580	A_72_P521058	RAB11A, member RAS oncogene family	0.434749076608788	0.924435158886253	0.000280554921403092	0.0270248760435757
NA	X6582	A_72_P405173		0.293409717775372	0.969703844464993	1.52043267904591e-05	0.0435208937703301
Tmem80	X6584	O5219	transmembrane protein 80	0.513791698691358	0.74367897158481	5.67556231241546e-05	0.0441891708803185
NA	X6587	A_72_P019701		0.871731689270087	0.582111953075618	0.00278741987528694	0.0233842162263333
[truncated: 20,796 more rows]

## Sheet: DEG_9530
GENE SYMBOL	num_TRiX	Agilent_ProbeName	GENE DESCRIPTION	LPS_00H	LPS_01H	LPS_04H	LPS_24H
FAM122A	X54126	A_72_P210437	family with sequence similarity 122A	0.0148818604242202	0.997662218723322	7.2290394193616e-05	0.00520326952167785
Fam46a	X2368	O10775	family with sequence similarity 46 member A	0.744716537596113	0.0370985116538789	0.00955613520424863	0.0126642592781091
KLF4	X21097	A_72_P672762	Kruppel-like factor 4 (gut)	0.341506661425883	0.0370985116538789	0.00260113586998456	0.14307716680617
EIF4A2	X4	A_72_P609414	eukaryotic translation initiation factor 4A2	0.821614455157216	0.606926367640078	8.74379974289586e-05	0.0313609402325118
CST8	X6	gi|54501177|gb|CJ009409.1|CJ009409	cystatin 8	0.726321966043683	0.683103839823452	9.54482795281143e-06	0.575980839653965
MON1A	X15	O9872	MON1 homolog A, secretory trafficking associated	0.485717426718648	0.810190745903498	0.00244891211440272	0.0140131034524444
HIPK3	X18	A_72_P106136	homeodomain interacting protein kinase 3	0.366168817164955	0.457126980632419	0.0277948960089501	0.012015899288467
CK449926	X19	A_72_P199657		0.262228843962459	0.858093522870273	3.05304730592625e-05	0.0104789598242148
A_72_P288919	X20	A_72_P288919		0.826583513233671	0.870209593540504	0.000901514208571443	0.517102400545305
MBD3	X39	A_72_P204042	methyl-CpG binding domain protein 3	0.293409717775372	0.915838075564906	0.000193691716991714	0.00497040863655143
ATP2B1	X48	A_72_P164586	ATPase plasma membrane Ca2+ transporting 1	0.521586199864314	0.980726926695682	6.42542937355895e-06	0.0720982972088181
C14H10orf84	X59	A_72_P500335		0.622361848479192	0.519407979569725	0.0442869421859022	0.461118447289054
GATSL3	X68	A_72_P210542	GATS protein-like 3	0.283723189824315	0.721378598618216	0.0140995614266079	0.00470399005563945
GALNS	X73	A_72_P677851	galactosamine (N-acetyl)-6-sulfatase	0.741457153249518	0.891069210280622	0.000329181803717747	0.112453655600815
Mtmr9	X89	O13389	myotubularin related protein 9	0.315021530534024	0.990003346903991	0.00260278606938423	0.0110593296603753
EIF6	X94	A_72_P063701	eukaryotic translation initiation factor 6	0.43550177923018	0.87165965571277	2.61162483537009e-05	0.00789620938081378
DOK2	X102	gi|115548244|dbj|AK231458.1|	docking protein 2	0.969256087887484	0.611604507161881	0.00324448911457083	0.129412256832612
AK352200	X116	A_72_P080321		0.507035233845839	0.589426361589614	0.000307339871642751	0.0264097682374608
COQ5	X122	O3002	coenzyme Q5, methyltransferase	0.391114932682687	0.599986562008065	0.000285094053450336	0.0109923397366535
CWC15	X126	A_72_P352853	CWC15 spliceosome-associated protein	0.441355821846917	0.942213978009937	0.0130160038942239	0.0272068210931013
ATP2C1	X156	A_72_P166411	ATPase secretory pathway Ca2+ transporting 1	0.479064124923519	0.809236873731319	0.00657664176174983	0.00497040863655143
isyna1	X171	O6349		0.260115993389301	0.991063429723494	0.00686910669492039	0.024943204307297
LITAF	X174	O4949	lipopolysaccharide induced TNF factor	0.837522816567585	0.963885032145589	9.30273073152161e-06	0.0101967402351675
ALDH9A1	X183	O5468	aldehyde dehydrogenase 9 family member A1	0.605353754931435	0.711501604109663	0.000127514787121112	0.0189567678967066
H3F3B	X187	A_72_P757782	H3 histone, family 3A	0.675861529524099	0.885606611476519	5.5603107562075e-06	0.0229876482674611
MAOB	X191	A_72_P146441	monoamine oxidase B	0.285726923001304	0.785493176370896	0.00140492080838647	0.0354133351921792
APLF	X195	A_72_P190256	aprataxin and PNKP like factor	0.599233081903127	0.555172683284932	0.000919588392858223	0.0842502804363228
gck	X213	O5994		0.412313908647469	0.709940245150177	4.09860924956877e-05	0.116299293254361
DN101677	X220	A_72_P097916		0.25413575926146	0.825339034720497	3.2978147289805e-05	0.00525622554586789
CPNE1	X227	A_72_P629699	copine 1	0.659973125696085	0.620210838714807	1.98204159421972e-05	0.0286139123413998
adal	X231	O8453		0.76022396208063	0.788772594233331	0.0295329824765645	0.010963511491167
MORC2	X237	A_72_P306373	MORC family CW-type zinc finger 2	0.568818228080928	0.709195794041207	0.000128810970768591	0.0304023542457196
KIAA0528	X241	O160	C2 calcium-dependent domain containing 5	0.61053831528848	0.991063429723494	0.00671835058353918	0.00709656221916767
HINT1	X245	O13778	histidine triad nucleotide binding protein 1	0.708837281506152	0.987599459405152	0.000444414719299108	0.455741267238419
IL18RAP	X250	gi|112759733|gb|DB791817.1|DB79...	interleukin 18 receptor accessory protein	0.848768447122406	0.782412030599107	0.000461776515375476	0.0698133477982287
C5H12orf45	X265	A_72_P071896		0.231151411138208	0.991885886862553	0.0222644536911515	0.0084608490373841
IGBP1	X266	O8841	immunoglobulin (CD79A) binding protein 1	0.318176238283059	0.764483127902666	0.000168569129191286	0.0159544594082857
ENSSSCT00000002188	X267	A_72_P298759		0.25081287288845	0.746466616638431	3.51250681826181e-05	0.0292940209959618
ACADM	X269	A_72_P581232	acyl-CoA dehydrogenase, C-4 to C-12 straight chain	0.500708453082629	0.920906868996025	0.00114564009376246	0.0136316856431322
ATF5	X272	O7841	activating transcription factor 5	0.364086440216876	0.979658412731511	0.0248436852354493	0.0546207138764003
IVNS1ABP	X273	O5104	influenza virus NS1A binding protein	0.637582024128265	0.92352848881993	9.49961137649919e-06	0.0184275843923419
ENSMUSG00000026870	X275	A_72_P006436		0.527449816864548	0.656895156760008	0.00187474739399074	0.00747438334426603
GAPDH	X286	A_72_P756170	glyceraldehyde-3-phosphate dehydrogenase	0.909581730941046	0.949957541054722	0.000279539608788502	0.144713268420212
CSTF1	X295	A_72_P177436	cleavage stimulation factor subunit 1	0.560745916373007	0.732268184688432	2.35155491901695e-05	0.0270020239674762
LDHB	X299	A_72_P592974	lactate dehydrogenase B	0.911633322867459	0.654701094345704	4.86176021574619e-05	0.0200534356208147
AK350064	X308	A_72_P366639		0.632588011548604	0.954335455662887	0.000169391953360065	0.205265030496266
Cdk6	X319	O14748	cyclin-dependent kinase 6	0.615864935168644	0.816429211372085	0.00602954756157433	0.0092650214434905
IQGAP1	X328	A_72_P037371	IQ motif containing GTPase activating protein 1	0.293409717775372	0.968271656558415	3.97939466766761e-05	0.0104856525427516
FAM174A	X334	A_72_P002381	family with sequence similarity 174 member A	0.390513335770467	0.838563367579246	0.00717052596505808	0.0235917667759199
BZW1	X342	A_72_P748421	basic leucine zipper and W2 domains 1	0.519932368083396	0.87165965571277	0.000105532704980923	0.00488273458336644
HNRPUL1	X345	gi|115552399|dbj|AK236404.1|	heterogeneous nuclear ribonucleoprotein U like 1	0.930514429449608	0.992628366511241	0.00101713970762498	0.0099449205318195
DNMT1	X346	A_72_P688426	DNA (cytosine-5-)-methyltransferase 1	0.778440193769579	0.656895156760008	0.000221817741845213	0.0222587273166556
EFNA4	X351	A_72_P280714	ephrin A4	0.834373684629098	0.656895156760008	0.0340204752336822	0.553093977584101
DIS3L	X354	A_72_P040281	DIS3 like exosome 3'-5' exoribonuclease	0.361275424147772	0.746463442595593	0.000894322750851895	0.0172907450520559
HSBP1	X356	A_72_P077345	heat shock factor binding protein 1	0.89936707563978	0.847964721041728	0.00259484020090221	0.042212399440499
DDOST	X360	A_72_P121901	dolichyl-diphosphooligosaccharide--protein glycosyltransferase non-catalytic subunit	0.987169110134595	0.698144413246921	0.000111040381645965	0.0335463893670149
clk3	X363	O10278		0.261091279929947	0.946017722361179	0.00122802675536292	0.00497040863655143
ATP2A2	X368	A_72_P569234	ATPase sarcoplasmic/endoplasmic reticulum Ca2+ transporting 2	0.296223612578412	0.788772594233331	2.57235641947813e-05	0.00691787347608593
COL4A3BP	X370	A_72_P265787	collagen type IV alpha 3 binding protein	0.43443230239582	0.842960978225444	0.0413560560026927	0.0167235959239832
Gtf2b	X396	O5296	general transcription factor IIB	0.568604980947139	0.992305434925175	4.64124444198297e-05	0.0118885248081896
AES	X412	A_72_P005401	amino-terminal enhancer of split	0.732809463125421	0.643252146873078	2.13038358013258e-05	0.0115861687920051
GPN1	X424	A_72_P079206	GPN-loop GTPase 1	0.377433023732069	0.733551697956556	0.000533012508859421	0.00957171365989254
FAM158A	X426	A_72_P235812	ER membrane protein complex subunit 9	0.494494317419792	0.797102848575549	0.000346319445294281	0.00786330632658718
DN121090	X433	A_72_P431704		0.266353679808995	0.491661824811208	0.000222607921465426	0.00499284309652814
ISGF3G	X443	gi|118403857|ref|NM_001078670.1|	interferon regulatory factor 9	0.232629110239423	0.533437344808132	5.44360525040363e-06	0.00470399005563945
CK453970	X449	A_72_P348738		0.544979574567921	0.698763665753184	0.00529136681547277	0.0115539274043367
CHML	X459	O10270	choroideremia-like (Rab escort protein 2)	0.388168737142012	0.906917782291569	0.00187860483692591	0.00946926282853039
C7H6orf25_antisense	X463	antisens_OTTSUST00000000463		0.517675191546388	0.847608521419808	0.0217001323041859	0.0439375202257936
BYS1	X466	A_72_P477175		0.636863041578935	0.963743266303323	0.000377387272920653	0.00930965330768341
EIF3CL	X495	CUST_6_PI427286967	eukaryotic translation initiation factor 3 subunit C-like	0.301876312878845	0.906004456546478	0.000498051410491417	0.00644899051335219
DCLK1	X497	A_72_P104121	doublecortin like kinase 1	0.227177045151	0.847204580151925	0.0019006480053805	0.015149984621138
ENSSSCT00000000046	X507	A_72_P365868		0.749215804576056	0.756017598419927	0.00915062075039337	0.117456721966787
HHEX	X511	A_72_P414318	hematopoietically expressed homeobox	0.930094715123051	0.964429463505072	0.00534821844131692	0.0860594982755743
A_72_P365498	X526	A_72_P365498		0.726675306949681	0.845876183866969	0.0374887032100657	0.00804496728264686
ALG14	X531	A_72_P244972	ALG14, UDP-N-acetylglucosaminyltransferase subunit	0.322865183955338	0.720018315238153	0.0218124481064179	0.0268861835751169
C8orf76	X535	A_72_P162236	chromosome 8 open reading frame 76	0.314886123897155	0.933752057216265	0.00397193729539085	0.013886421503718
C4orf19	X554	A_72_P304164	chromosome 4 open reading frame 19	0.409189228375413	0.752178884124477	0.000918738394682507	0.0738966126188606
EIF3F	X555	O12226	eukaryotic translation initiation factor 3 subunit F	0.779334949919094	0.681778593145839	0.000849978646415625	0.0168317635510496
HLA-B	X564	O9607	major histocompatibility complex, class I, B	0.492684768364544	0.911907755658121	0.000168264190120803	0.0304363150257087
KIAA0038	X588	A_72_P391158		0.36911104003002	0.842962840572568	5.13365160989556e-05	0.0141790903041317
EFTUD1	X589	A_72_P232152	elongation factor like GTPase 1	0.508960411200053	0.480929806893467	8.2973760536993e-05	0.0141109103928756
CTSC	X621	A_72_P339553	cathepsin C	0.405770651863527	0.979709533091922	0.0187679202043156	0.103144707938868
MAGED1	X622	gi|49274614|ref|NM_001001860.1|	MAGE family member D1	0.334228658554268	0.640829274461708	7.37178355713447e-05	0.00642569261599349
Hmbox1	X626	O4174	homeobox containing 1	0.313194340241985	0.936481795149532	0.00817756177417642	0.00721320610505221
LOC100523433	X640	A_72_P062721		0.44852338357531	0.861343717128061	0.00182781936447234	0.00497040863655143
HIPK1	X656	A_72_P025495	homeodomain interacting protein kinase 1	0.94399229240388	0.922949995605611	3.84040356789246e-06	0.120372826523852
C6orf35	X659	O657	transmembrane protein 242	0.966619684521247	0.711334708212183	8.8506958501837e-05	0.00922937652342314
AZIN1	X661	A_72_P510411	antizyme inhibitor 1	0.259751471971342	0.907451272143751	0.00306484303678831	0.0104966502303708
MPI	X665	A_72_P199672	mannose phosphate isomerase	0.348810735188077	0.606926367640078	4.44067849792106e-05	0.0127149277692276
LOC100153322	X679	A_72_P501297		0.423062597992963	0.767983632104661	0.00035569106700662	0.0103790493368069
CD1B	X683	gi|47523189|ref|NM_213831.1|	CD1b molecule	0.300750131684655	0.990922273083814	0.0114755063856904	0.0142237013655079
ARL8A	X704	O11317	ADP ribosylation factor like GTPase 8A	0.511221294034911	0.895295229158365	0.000159713408521593	0.0130690403815798
ELOVL1	X705	A_72_P387098	ELOVL fatty acid elongase 1	0.708705306803446	0.819067791199925	0.000240827897472746	0.0109003473152459
ES445571	X710	A_72_P372743		0.761218667058553	0.966819981718754	0.00442293790748131	0.0185312830144865
LOC100516670	X714	A_72_P205237		0.743924538743705	0.821862396394949	0.00200978462313537	0.00617822238476052
CEP95	X729	A_72_P002021	centrosomal protein 95	0.706255281991192	0.612066634480426	0.000287694450300612	0.0118353073718206
CXorf21	X740	A_72_P465540	chromosome X open reading frame 21	0.823135544277036	0.79243187626535	6.36447264355807e-05	0.0528266131366517
ATP8A1	X743	A_72_P344983	ATPase phospholipid transporting 8A1	0.764417346759255	0.815032359168344	0.00266843782379029	0.00827282329188449
BRD4	X745	A_72_P316928	bromodomain containing 4	0.719198916817148	0.580983584822778	2.44181024320349e-05	0.00919624943087299
igf2bp3	X751	O11132		0.609327291210146	0.645566933494172	2.44256908938789e-05	0.0279501507313538
BX675698	X758	A_72_P011011		0.261091279929947	0.893259305756854	0.0106000768399235	0.0565844996487347
GGH	X765	A_72_P186681	gamma-glutamyl hydrolase	0.507420066943296	0.986729679723376	0.0107493718219689	0.0136261053690651
CSNK1G3	X772	A_72_P405063	casein kinase 1 gamma 3	0.278126910420547	0.708211419492584	0.00070459579684882	0.0146044831893196
CALM1	X781	A_72_P601733	calmodulin 1 (phosphorylase kinase, delta)	0.847343181939204	0.758248397916416	6.68023084628608e-05	0.0175207591449036
Galk1	X793	O12021	galactokinase 1	0.43059589015465	0.407171205578756	9.97148232621239e-05	0.00912320663422431
DN125476	X804	A_72_P285109		0.421198436063501	0.830741468735832	0.000926984566304797	0.00796390520432576
GOLGA4	X822	A_72_P485036	golgin A4	0.320261844581668	0.604388599499491	8.6428924247689e-05	0.0149225701634165
HDH	X855	A_72_P180701		0.650070815728939	0.681003241437178	0.00624811344967925	0.00869319152683882
MBIP	X862	A_72_P051376	MAP3K12 binding inhibitory protein 1	0.240964981209852	0.821786311581702	0.000736470622974075	0.00497040863655143
BCAP31	X864	O8850	B-cell receptor-associated protein 31	0.293409717775372	0.960510040561388	6.83771784267843e-05	0.00745186030403802
LOC100519991	X876	A_72_P108081		0.416222874874067	0.946699194035453	0.000717502701515312	0.0236678357528382
LENG8	X878	A_72_P156236	leukocyte receptor cluster (LRC) member 8	0.655722101978216	0.612066634480426	2.48457011147595e-05	0.010979020945646
ITM2C	X892	O12050	integral membrane protein 2C	0.833094467705271	0.654701094345704	1.84626491891594e-06	0.112941903696982
ECHS1	X896	A_72_P767234	enoyl-CoA hydratase, short chain, 1, mitochondrial	0.819154110597698	0.690354911914698	6.46494861776935e-06	0.0150285982433007
FOXO1	X898	A_72_P452642	forkhead box O1	0.322865183955338	0.936751868312095	0.0389579270382689	0.00520326952167785
BAZ2A	X906	A_72_P389308	bromodomain adjacent to zinc finger domain 2A	0.650436924086033	0.64534086263863	1.34375241830825e-05	0.00981554259287858
FCN1	X926	gi|47523407|ref|NM_214160.1|	ficolin 1	0.391913361156519	0.607247660502626	8.78537252703582e-05	0.0633956214053998
CHCHD10	X929	A_72_P179836	coiled-coil-helix-coiled-coil-helix domain containing 10	0.494106937184491	0.827073461898331	0.0194386402018165	0.0295757902430178
AK343505	X934	A_72_P597908		0.511839933078866	0.990764228426175	0.0179988658727509	0.00865242925805347
GCN1L1	X935	A_72_P063781	GCN1, eIF2 alpha kinase activator homolog	0.274043125832774	0.983799853068634	0.000410170814963951	0.00979886755313577
MYOG	X937	A_72_P177666	myogenin (myogenic factor 4)	0.489246195592345	0.95287887560189	0.000463212581028562	0.0136956029527272
lass2	X939	O10313		0.612612378482432	0.852005531959373	3.00755019826104e-05	0.0098409377637358
ARID4A	X941	A_72_P116431	AT-rich interaction domain 4A	0.754945326842165	0.820676727126773	0.0290023145164069	0.0174661336392125
HERC1	X942	A_72_P548856	HECT and RLD domain containing E3 ubiquitin protein ligase family member 1	0.547036699809643	0.922949995605611	0.00340484216284663	0.0189075350191898
GLT8D1	X944	A_72_P624990	glycosyltransferase 8 domain containing 1	0.620908654930166	0.762557237417684	5.75146009029843e-05	0.0124442749615011
IMPDH1	X958	A_72_P412413	IMP (inosine 5'-monophosphate) dehydrogenase 1	0.795036238433774	0.627191392248689	0.000264193309487964	0.0112202714259203
AK345746	X963	A_72_P123751		0.762915567495834	0.778673127965885	1.7546070970253e-05	0.0235123398173725
KIAA0652	X967	O5557	autophagy related 13	0.607591882383266	0.81650125306888	8.85966459326199e-06	0.00811439043355104
EW620034	X968	A_72_P354118		0.316245032035055	0.645566933494172	4.22468838174737e-05	0.0208681542348081
MRPL42	X971	A_72_P073546	mitochondrial ribosomal protein L42	0.76121129823124	0.726822157702576	0.000343908928050472	0.0188807635728397
GOSR1	X973	O10243	golgi SNAP receptor complex member 1	0.776586991306554	0.994089154359489	0.000298751145368019	0.0091758288041738
ERBB3	X975	A_72_P049486	erb-b2 receptor tyrosine kinase 3	0.732462925446677	0.70063403367766	0.000105374365563697	0.0305357951416153
MTDH	X984	A_72_P557485	metadherin	0.856003821816959	0.939375407305966	2.63067870146275e-05	0.0192456930145597
AK236243	X985	A_72_P593439		0.227177045151	0.958070075515561	0.00101778571124359	0.0122445999927811
CD97	X999	A_72_P482338	adhesion G protein-coupled receptor E5	0.660555963805707	0.70063403367766	2.06303797207126e-05	0.0165308755256068
LIMS1	X1004	A_72_P279654	LIM zinc finger domain containing 1	0.962698656872073	0.951797592551762	0.00094477009657991	0.019673547259084
EID1	X1008	A_72_P365963	EP300 interacting inhibitor of differentiation 1	0.380204447328154	0.732551655600951	0.00229068761026009	0.00671427999133376
FNTA	X1015	A_72_P352713	farnesyltransferase, CAAX box, alpha	0.622391072810759	0.564840681489829	5.51232577428137e-05	0.00841549077310435
CD3G	X1027	A_72_P088461	CD3g molecule	0.61842427689373	0.657652231032379	5.46402705053995e-05	0.0166651044936966
COPS4	X1046	A_72_P796414	COP9 signalosome subunit 4	0.462685607039475	0.984524690053123	7.90473964306523e-05	0.0134747224320783
CSTB	X1056	A_72_P069781	cystatin B	0.766173441278371	0.752068873180864	4.04626938820472e-05	0.0966614782345874
MRPL21	X1065	O12769	mitochondrial ribosomal protein L21	0.710635488459529	0.953431126532446	0.00151870125755158	0.033351003435743
CD9	X1068	A_72_P649251	CD9 molecule	0.629611960396151	0.453237483876325	0.000166213999497698	0.00775291180813444
DDX39B	X1089	A_72_P550401	DEAD-box helicase 39B	0.227177045151	0.949635708448079	0.00135296076642893	0.00809944007781618
MEGF9	X1112	O10420	multiple EGF like domains 9	0.851509364395939	0.868020824125171	7.18166204210219e-06	0.329670461391129
EXOSC3	X1156	A_72_P494751	exosome component 3	0.316245032035055	0.854341484302107	0.000877626710594782	0.00805559313668877
ATP5B	X1167	O14585	ATP synthase, H+ transporting, mitochondrial F1 complex, beta polypeptide	0.88779816454206	0.839515444338619	0.000102096732797576	0.00779175583054367
EW296706	X1169	A_72_P352578		0.49994167258228	0.798908049550853	0.0012801618287309	0.0606993962608665
ANXA5	X1173	gi|115547936|dbj|AK234913.1|	annexin A5	0.359335756801082	0.991063429723494	7.43284793880559e-05	0.055985787016363
INHBA	X1177	gi|47522875|ref|NM_214028.1|	inhibin beta A	0.259751471971342	0.808185221034039	0.000131610332273571	0.0180698640484547
Il1a	X1180	O1485	interleukin 1 alpha	0.92055784008497	0.772143522199779	0.0405486216880245	0.0182884428140728
CYTB	X1207	A_72_P721553	cytochrome b	0.954088255191726	0.700780516881161	6.49111987863841e-05	0.0762343949825309
CEBPD	X1228	A_72_P345453	CCAAT/enhancer binding protein delta	0.76022396208063	0.997675146288919	0.00303308840828302	0.148334203412501
APP	X1248	A_72_P754173	amyloid beta precursor protein	0.567026695343971	0.939375407305966	0.00456384704376581	0.0483590972732207
ANKHD1	X1254	A_72_P195227	ankyrin repeat and KH domain containing 1	0.673473975776587	0.98529298389899	0.00162557870079589	0.0102434106456302
ANGPTL4	X1260	A_72_P165341	angiopoietin like 4	0.26797171673531	0.683536749980222	0.000164546158610371	0.00541071665664739
C6orf106	X1273	A_72_P255452	chromosome 6 open reading frame 106	0.501993207816929	0.936454699712675	4.79756745784404e-05	0.0221659560979872
KDM5B	X1276	A_72_P255587	lysine demethylase 5B	0.38763616798696	0.885606611476519	6.82582204659611e-05	0.0113229245816677
LOC100512886	X1277	A_72_P402948		0.801945127613495	0.660076850655537	1.03281851352575e-05	0.234513400319423
ENSSSCT00000004966	X1308	A_72_P247287		0.92071691905328	0.98732817688308	2.40086839603863e-05	0.106133322902286
Eif2c4	X1313	A_72_P394103		0.523654143724254	0.742758968112254	6.30337820912703e-06	0.0129282394683035
Bcl7c	X1337	O13111	B-cell CLL/lymphoma 7C	0.889562682363047	0.704739482635036	4.48514644385656e-05	0.0132862175641259
JKAMP	X1347	O12376	JNK1/MAPK8-associated membrane protein	0.668399207544203	0.678481808779257	1.09234146418549e-05	0.0117560091474439
A_72_P509930	X1367	A_72_P509930		0.885024698435786	0.670637091541948	7.10229049414878e-06	0.0355805654975843
BPTF	X1374	A_72_P058206	bromodomain PHD finger transcription factor	0.799226942513359	0.927581169901668	4.0458744049962e-05	0.015378674589072
LOC100524270	X1382	A_72_P199327		0.320496094831284	0.707713150889657	4.89151242948242e-05	0.00663927914840336
A_72_P111206	X1385	A_72_P111206		0.517675191546388	0.85944104385743	0.00607351909878989	0.0174565219813032
CELF2	X1390	A_72_P436039	CUGBP, Elav-like family member 2	0.615864935168644	0.812713273921486	7.78466491185181e-05	0.00736839548825408
HMGB1	X1398	A_72_P658252	high mobility group box 1	0.891212202087119	0.607247660502626	0.00235286791720405	0.019673547259084
ARFGEF1	X1406	A_72_P694092	ADP ribosylation factor guanine nucleotide exchange factor 1	0.710892984278766	0.956285223472871	8.77932062997409e-05	0.00529805251258911
AIF1	X1411	OTTSUST00000000529	allograft inflammatory factor 1	0.227177045151	0.561015875804338	0.000175053917275251	0.00470399005563945
C6orf72	X1415	A_72_P412998	glycoprotein integral membrane 1	0.633227582948478	0.852005531959373	0.019727281703392	0.0181224550303261
IGJ	X1425	gi|28576294|gb|CB285340.1|CB285340	joining chain of multimeric IgA and IgM	0.80761558433894	0.277823946087532	0.0118915378817367	0.126163308407893
ATP1B1	X1433	A_72_P601328	ATPase Na+/K+ transporting subunit beta 1	0.737353174605142	0.755633456872921	0.0215176108767576	0.0341395868824561
Cdc73	X1447	O3517	cell division cycle 73	0.477938564114714	0.862597845751769	0.000116799302634951	0.0193376187638688
ETFA	X1449	A_72_P584606	electron transfer flavoprotein alpha subunit	0.547427618362063	0.943894940763806	0.00757988318274102	0.00931288830820048
MED7	X1474	A_72_P177591	mediator complex subunit 7	0.317998206818948	0.983970128875282	6.00399616920078e-05	0.0127520167677745
CCR5	X1485	A_72_P146516	C-C motif chemokine receptor 5 (gene/pseudogene)	0.549660526452296	0.480929806893467	0.0230275089267753	0.0114387502780739
CRLF3	X1486	A_72_P168991	cytokine receptor like factor 3	0.924376246899212	0.690063973332383	7.92823884004743e-06	0.030960658872501
DNAJC15	X1492	A_72_P263268	DnaJ heat shock protein family (Hsp40) member C15	0.446302041046421	0.809236873731319	2.93863456503918e-05	0.0168689157909994
A_72_P235112	X1494	A_72_P235112		0.681890351190893	0.72405725118112	0.000428083251178553	0.0820873404288969
EIF4G3	X1498	A_72_P096786	eukaryotic translation initiation factor 4 gamma 3	0.785962986181549	0.923827422633521	0.01222696825217	0.0678252097180288
AK349999	X1503	A_72_P013741		0.450978417031913	0.692817078503349	0.0172039539832408	0.00526459526119377
LOC789148	X1509	A_72_P366033		0.562520056211321	0.809236873731319	0.000469925953739395	0.0331466452894376
CLYBL	X1513	A_72_P453110	citrate lyase beta like	0.517675191546388	0.765504631559882	0.00821706834579468	0.134132091000798
MTHFS	X1516	A_72_P498903	5,10-methenyltetrahydrofolate synthetase (5-formyltetrahydrofolate cyclo-ligase)	0.745339230174848	0.979401356483315	9.24814093472685e-07	0.0323280400158644
CAPN3	X1517	gi|113205565|ref|NM_001044529.1|	calpain 3	0.944243609929704	0.746463442595593	2.03335259826838e-05	0.00973585857357176
C14orf2	X1519	O12121	chromosome 14 open reading frame 2	0.6616869355615	0.719756701505434	7.73466105420641e-06	0.0530598807474972
mRpL12	X1523	O11859		0.349489235079365	0.943100036165706	0.000253742295105376	0.00470399005563945
ATP5J2	X1524	A_72_P440101	ATP synthase, H+ transporting, mitochondrial Fo complex subunit F2	0.818184631739977	0.814170033107952	0.0366170865828015	0.243677379054015
ATXN10	X1529	A_72_P442621	ataxin 10	0.60063982451765	0.732551655600951	3.88561292382346e-05	0.0104237679798038
IL10	X1534	A_72_P440601	interleukin 10	0.398894079998933	0.330161824074212	0.0110599355777179	0.0303978445237752
FGD4	X1535	A_72_P028901	FYVE, RhoGEF and PH domain containing 4	0.778428515774192	0.692948298320635	0.000421818323556814	0.0230972577855084
IFIT2	X1540	A_72_P002311	interferon induced protein with tetratricopeptide repeats 2	0.460321922129609	0.984666272962163	2.6856356152243e-06	0.00828231650774807
ATP6V1G1	X1541	A_72_P636323	ATPase H+ transporting V1 subunit G1	0.522644356126079	0.644462278761961	1.72120324722829e-05	0.0101641655430321
ATG5	X1547	A_72_P538278	autophagy related 5	0.614424308499902	0.838563367579246	3.15004538186284e-05	0.0175659322753711
Apex1	X1549	O2537	apurinic/apyrimidinic endodeoxyribonuclease 1	0.447764687204591	0.648873476815764	0.00387078079607647	0.00783007579930494
LNPEP	X1556	gi|71966871|gb|BW962389.1|BW962389	leucyl/cystinyl aminopeptidase	0.922651905369639	0.935175497024805	0.000490042703655853	0.0161895312890016
MAP2K6	X1559	A_72_P244797	mitogen-activated protein kinase kinase 6	0.309157959353536	0.717475786545844	4.98645374826825e-05	0.0107277975548617
COL11A2	X1564	OTTSUST00000000534	collagen type XI alpha 2	0.230835542775145	0.65000046764815	0.0159601655702894	0.0157775887064989
LLP homolog, long-term synaptic facilitation (Aplysia), similar to LLP homolog, similar to hCG2013595	X1571	O7903		0.390513335770467	0.945574884410179	0.00135654003834481	0.0085559705346823
LARP7	X1573	A_72_P213022	La ribonucleoprotein domain family member 7	0.751156581208703	0.784870142534628	0.00641518378591345	0.0177983713644346
ASH1L	X1586	O5906	ash1 (absent, small, or homeotic)-like (Drosophila)	0.454852031121031	0.748290985790565	2.77977413365842e-05	0.00934790788910465
ARL8B	X1611	A_72_P043306	ADP ribosylation factor like GTPase 8B	0.452249784215268	0.964472216840688	0.000282837434196853	0.0222476028708793
HEXA	X1619	A_72_P085601	hexosaminidase subunit alpha	0.525150046339406	0.752497569344533	0.0342645016093307	0.10635960598601
ITGB7	X1620	O241	integrin subunit beta 7	0.758368227436955	0.66247519797968	5.62869098965466e-06	0.00562946599875634
DCTN6	X1624	A_72_P199362	dynactin subunit 6	0.921431717026147	0.902131773609696	0.00546166215504076	0.273000891040803
ALDH2	X1636	A_72_P635016	aldehyde dehydrogenase 2 family (mitochondrial)	0.7714326457971	0.90479833219612	0.000322860680606665	0.072301436086108
ELMO1	X1639	A_72_P297614	engulfment and cell motility 1	0.988796809594995	0.981385241298458	0.0118467159874654	0.0334035045387023
DRAM1	X1640	A_72_P248472	DNA damage regulated autophagy modulator 1	0.502451233048856	0.784587547804439	0.00109776071280752	0.161025244676977
CV875023	X1648	A_72_P132761		0.565705715368447	0.940096809324526	4.82235626676027e-06	0.0291698877499007
AK351792	X1663	A_72_P306598		0.87692268337428	0.816650972408338	6.97137904134907e-05	0.026608027003422
BAT1	X1676	OTTSUST00000001467	DEAD-box helicase 39B	0.227177045151	0.997224115765953	0.00131976256252107	0.00470399005563945
CD572107	X1679	A_72_P206097		0.940410331484306	0.900171831477639	0.00219756411358929	0.0600339112895881
LOC100516003	X1690	A_72_P245527		0.420600218080754	0.608477265383823	5.75673549269767e-05	0.0127373827345899
DAD1	X1705	A_72_P584951	defender against cell death 1	0.953007153954364	0.465638659858326	1.83358078564763e-05	0.0135603753123485
IFITM1	X1737	A_72_P172311	interferon induced transmembrane protein 1	0.906189893885458	0.996788172937102	1.85586467981174e-05	0.0117453719114696
FOXN2	X1738	A_72_P246707	forkhead box N2	0.354197622769437	0.614207378404781	9.7862011186776e-05	0.0162392949148894
ECHDC1	X1741	A_72_P491491	ethylmalonyl-CoA decarboxylase 1	0.853794762298216	0.609956550569234	5.25720851955562e-05	0.0206276830563847
MCTP2	X1742	A_72_P478646	multiple C2 domains, transmembrane 2	0.917070398510553	0.967352543872627	1.67631714947405e-05	0.0412444845056977
SEP15	X1746	A_72_P629475		0.381339282192648	0.837225588167379	1.37788510800033e-05	0.0184975638924971
DKC1	X1751	gi|46175909|gb|CN161479.1|CN161479	dyskerin pseudouridine synthase 1	0.306348738804074	0.979295736174752	0.0163237649433023	0.00857300922005017
CALCB	X1757	A_72_P088306	calcitonin related polypeptide beta	0.893033336590992	0.612066634480426	0.000110519414156229	0.23340554189499
LANCL2	X1773	O10010	LanC like 2	0.448139841192885	0.985012433779609	0.000105527482273788	0.0103015574507336
FBL	X1774	gi|115548334|dbj|AK231707.1|	fibrillarin	0.60334428085831	0.377112546779139	4.94342606960161e-05	0.0149619320507248
C10orf137	X1781	A_72_P395953	erythroid differentiation regulatory factor 1	0.306519283476846	0.992247690279766	0.000456981993054175	0.0228404268883425
C16orf30	X1783	gi|11504784|gb|BF444692.1|BF444692	transmembrane protein 204	0.620780548838159	0.911641614085092	0.000994785625696185	0.00811793829909187
ACSL1	X1788	A_72_P127626	acyl-CoA synthetase long-chain family member 1	0.985043300499296	0.925266189370609	0.0116013533115092	0.0816535290315833
LOC100518975	X1790	A_72_P300544		0.21226024713211	0.989542326652936	8.81128977870508e-06	0.0163301963040341
Fbxo11	X1793	A_72_P147231	F-box protein 11	0.208086068741701	0.639265862282212	0.000297799940864423	0.00573329620702828
GLUD1	X1820	A_72_P624481	glutamate dehydrogenase 1	0.570329311248457	0.82470551083453	4.1918470451444e-05	0.0349534010775943
AK239021	X1826	A_72_P377003		0.853383654655171	0.975141131705144	0.00969229665799753	0.113009413560558
BLMH	X1835	O13130	bleomycin hydrolase	0.683005716332546	0.885528161459913	0.00102995655370701	0.0707152295702278
KDM1A	X1847	A_72_P303089	lysine demethylase 1A	0.648811354443544	0.985617795985227	0.0176588315375089	0.0191604235452299
ANXA7	X1851	A_72_P556150	annexin A7	0.495236023134055	0.996690027826321	3.43915139928975e-06	0.00713682998105063
HMGN4	X1856	A_72_P126516	high mobility group nucleosomal binding domain 4	0.547269550486024	0.680797015733898	6.41222149377453e-06	0.0159215866414592
C1orf31	X1857	A_72_P336378	cytochrome c oxidase assembly factor 6	0.416257002038427	0.793916172921151	9.07972917787895e-05	0.00574747865902531
ARHGAP11A	X1860	A_72_P542588	Rho GTPase activating protein 11A	0.712012016647689	0.765504631559882	0.0137581816474579	0.0170525215591595
C11orf61	X1866	O10181	Myb/SANT DNA binding domain containing 2	0.638674020896025	0.794833301998639	0.00411980708058347	0.00548540234768651
CDC42EP3	X1868	A_72_P317013	CDC42 effector protein 3	0.804228884055655	0.672521596161311	0.0203534834435913	0.510969942774058
FBXO33	X1882	A_72_P619435	F-box protein 33	0.542865525184418	0.969717108332682	0.000234992946904143	0.0249890285235446
ASTE1	X1888	A_72_P556495	asteroid homolog 1 (Drosophila)	0.345277942092058	0.96109044450533	0.000347376294141571	0.00758614874407172
HADHA	X1899	A_72_P223852	hydroxyacyl-CoA dehydrogenase/3-ketoacyl-CoA thiolase/enoyl-CoA hydratase (trifunctional protein), alpha subunit	0.571826944389206	0.793485151312415	0.00544732046477761	0.0055864129172328
FLNA	X1910	A_72_P033331	filamin A	0.93164040367919	0.76236699155449	2.04303415217859e-05	0.0147145953589013
AJ961334	X1928	A_72_P331938		0.882391169496806	0.791498105098417	0.00591308570556815	0.309290774353159
GMCL1	X1935	A_72_P099886	germ cell-less, spermatogenesis associated 1	0.243128425216693	0.651489143059188	0.0011862684959401	0.012670752461698
BRP44	X1936	A_72_P708793	mitochondrial pyruvate carrier 2	0.227347441944155	0.870321419258256	0.017915889178972	0.0275563939923347
BRE	X1939	A_72_P078456	brain and reproductive organ-expressed (TNFRSF1A modulator)	0.392033095155524	0.956621996640829	0.000247017274410907	0.0267962100494284
FANCF	X1963	A_72_P184551	Fanconi anemia complementation group F	0.47464595948509	0.649184817991681	0.000102190789318971	0.00714808626005488
AP3M1	X1978	A_72_P718978	adaptor related protein complex 3 mu 1 subunit	0.293409717775372	0.886007606707295	0.00204957953862692	0.0165467038070086
MAPRE1	X1981	A_72_P666027	microtubule associated protein RP/EB family member 1	0.376202745793271	0.989894351331144	7.78296790977386e-05	0.00923280181012999
BEND5	X2003	O5337	BEN domain containing 5	0.485717426718648	0.519407979569725	1.9235416286586e-06	0.00868012541377734
FHL1C	X2008	A_72_P575964		0.964561962312636	0.731293416960931	0.0133605011302404	0.0310624021095951
COPZ1	X2014	A_72_P287689	coatomer protein complex subunit zeta 1	0.40652362054592	0.958968158377654	3.93318763719973e-05	0.00679927080726818
Fam149b1	X2024	O13147		0.637266186281362	0.987599459405152	0.000616086110598092	0.00655379733178623
MARCH6	X2027	A_72_P282024	membrane associated ring-CH-type finger 6	0.636009371987199	0.950056795915645	0.0177266726002093	0.0209376009396119
ARL9	X2031	A_72_P102146	ADP ribosylation factor like GTPase 9	0.401091070483551	0.827771585117979	3.58242654794135e-05	0.0263445100287729
IRF1	X2032	A_72_P174061	interferon regulatory factor 1	0.880018350465209	0.644525109231751	1.30136467572211e-05	0.0681404437207937
CPD	X2033	A_72_P150051	carboxypeptidase D	0.795807473979187	0.799296324431665	7.69490849504225e-05	0.108972185081635
DENND4B	X2049	A_72_P474937	DENN domain containing 4B	0.381339282192648	0.950388118228328	1.09570898929761e-05	0.00666709393187508
KDM2A	X2063	A_72_P046501	lysine demethylase 2A	0.806112750465137	0.712407611858235	5.5959665158037e-06	0.0142403105902796
DNASE1L1	X2066	gi|84874691|ref|NM_001038632.1|	deoxyribonuclease I-like 1	0.369838168561836	0.983970128875282	0.00823246644298624	0.0188608390193584
CASP3	X2068	A_72_P502764	caspase 3	0.362636653941254	0.912878608533395	4.04743789660961e-06	0.0108447392856442
ckap5	X2074	O13378		0.984261122764494	0.573265448048122	4.98568442932984e-05	0.0268928743169725
ASAP3	X2080	O11090	ArfGAP with SH3 domain, ankyrin repeat and PH domain 3	0.819353679421869	0.990103876774553	1.30739665230393e-06	0.0316570174501367
CDK12	X2081	O9485	cyclin-dependent kinase 12	0.616419090141154	0.683161315655018	0.000106569616935977	0.0121858448975761
ENSSSCG00000001525	X2097	A_72_P059046		0.442742446513835	0.871368792696137	2.90747284581953e-06	0.0188142966109921
METTL14	X2108	A_72_P224417	methyltransferase like 14	0.349847589105122	0.775032338199407	7.79208904644799e-05	0.0116907664026209
GMFG	X2119	A_72_P363368	glia maturation factor gamma	0.705511198010899	0.867228546451629	3.86715819977455e-06	0.0262135577357423
MCART6	X2127	A_72_P018716	solute carrier family 25 member 53	0.320564072173292	0.491661824811208	7.13272875790787e-05	0.00520326952167785
KCTD11	X2131	O5655	potassium channel tetramerization domain containing 11	0.393669842982566	0.969717108332682	0.000285513762576478	0.0250337208658256
EMR2	X2133	gi|9020841|gb|BE236123.1|BE236123	adhesion G protein-coupled receptor E2	0.747446167027437	0.675735728892358	8.8256831829236e-05	0.0129094202435486
C1orf170	X2145	A_72_P323748	PPARGC1 and ESRR induced regulator, muscle 1	0.517675191546388	0.680797015733898	0.00106746308458388	0.0151783612107301
COIL	X2150	A_72_P224872	coilin	0.736098194950245	0.837185354737867	0.000136617315663637	0.0124282987215868
CASP8AP2	X2167	A_72_P397073	caspase 8 associated protein 2	0.971242347915543	0.821717893486376	0.0429616430797152	0.0102576380189289
MBOAT7	X2199	A_72_P421739	membrane bound O-acyltransferase domain containing 7	0.958234645635862	0.99907663636439	0.00773836763557614	0.0183034038164407
LOC100155504	X2200	A_72_P080381		0.577751391257062	0.925569830798207	0.0429809307297699	0.0108489558216455
C15orf48	X2207	O1282	chromosome 15 open reading frame 48	0.673720567602958	0.893559153159528	5.72573785173105e-05	0.0516521573707481
CYTH1	X2211	A_72_P047036	cytohesin 1	0.846299310721656	0.995397330957204	0.000147039293383158	0.0418334555349026
CNOT8	X2215	A_72_P079156	CCR4-NOT transcription complex subunit 8	0.777544167712606	0.814196567979088	1.77360164601088e-05	0.0109231676960246
GLTP	X2226	A_72_P306293	glycolipid transfer protein	0.946424830167572	0.839881832521546	4.08708123046496e-05	0.0258239639559293
mx1	X2236	O3408		0.789950826295372	0.97193218335632	0.0126880286572732	0.0478136951704371
CAB39L	X2243	A_72_P452732	calcium binding protein 39 like	0.38550248130692	0.458305416349106	0.000103544544118749	0.00514010771366124
A_72_P183301	X2245	A_72_P183301		0.812645624724245	0.860229318947516	0.000112481893541737	0.133925067156227
MYLIP	X2248	O10482	myosin regulatory light chain interacting protein	0.701159691292249	0.483559998425897	2.06508815985847e-05	0.0268259057793482
LOC100520661	X2257	A_72_P048726		0.600721289626873	0.561015875804338	6.30337820912703e-06	0.0172204711388297
LOC100521701	X2269	A_72_P427799		0.227177045151	0.832311878182093	3.2657674336513e-05	0.0135008578485464
LSM2	X2276	O1994	LSM2 homolog, U6 small nuclear RNA and mRNA degradation associated	0.995011500661433	0.606926367640078	0.000222638110250693	0.0470010321714507
CK459091	X2284	A_72_P051771		0.269407684816181	0.899228475115803	0.000708798161061972	0.0061147062605548
CTRL	X2285	O7185	chymotrypsin like	0.813474110535857	0.644525109231751	0.00213594082755938	0.0085553297985781
BAT5	X2288	OTTSUST00000000583	abhydrolase domain containing 16A	0.254167779760073	0.643811056198663	0.011404664898115	0.00660175827695011
mad2l2	X2293	O7074		0.635223207567715	0.925569830798207	1.87100404452836e-05	0.0263464111800782
ACTR5	X2298	A_72_P197237	ARP5 actin-related protein 5 homolog	0.486995818822282	0.971064055528475	0.00932547693882344	0.00553742540111118
ADAMTSL4	X2304	O11041	ADAMTS like 4	0.254167779760073	0.922949995605611	0.00140530265758375	0.0276380496428803
FBXW7	X2306	A_72_P096761	F-box and WD repeat domain containing 7	0.842072471731891	0.985012433779609	9.44104752933521e-05	0.0465849408416629
mogs	X2309	O12160		0.852530872642284	0.746463442595593	0.000151337636719576	0.0163841510929363
HRSP12	X2315	A_72_P643304	reactive intermediate imine deaminase A homolog	0.488394049200592	0.917674808605082	0.000155379938960703	0.00921456583230932
IRAK2	X2319	A_72_P262227	interleukin 1 receptor associated kinase 2	0.880797261696692	0.979818984146691	0.0340635726833027	0.0495459470417593
C11orf68	X2321	O13794	chromosome 11 open reading frame 68	0.485886315848859	0.982222399026124	7.07597158083955e-06	0.00745029625301019
BAT2	X2323	OTTSUST00000000546	proline rich coiled-coil 2A	0.628569929680021	0.836163286481497	1.30167890694197e-05	0.0118713104728897
FXR1	X2330	A_72_P020626	FMR1 autosomal homolog 1	0.27904476213778	0.753765440198946	0.0154793372607048	0.00560092382267333
CAMK2G	X2333	A_72_P399618	calcium/calmodulin dependent protein kinase II gamma	0.419131911160436	0.945708447409634	0.0250133949950284	0.0229876482674611
LRCH4	X2334	O9551	leucine-rich repeats and calponin homology (CH) domain containing 4	0.653928430204459	0.614807206776958	1.72120324722829e-05	0.013262579396132
C14orf118	X2350	A_72_P124616	G-patch domain containing 2 like	0.324797594316081	0.732268184688432	0.0118810224255529	0.0461070904548086
CTSG	X2356	gi|13309494|gb|BG385022.1|BG385022	cathepsin G	0.828575702245615	0.964472216840688	0.0326238563804416	0.0151990974336921
ANAPC7	X2357	A_72_P652195	anaphase promoting complex subunit 7	0.549338691293292	0.909193864409915	0.00137100557726412	0.013728124832086
AFF3	X2367	gi|115553145|dbj|AK239731.1|	AF4/FMR2 family member 3	0.508137859233562	0.85498326483158	0.00033285387311109	0.0581388882956066
CINP	X2372	O12269	cyclin-dependent kinase 2 interacting protein	0.707092939780012	0.778734648124852	0.000169428903498302	0.0204808741561312
ALDH1B1	X2373	O12880	aldehyde dehydrogenase 1 family member B1	0.776031717377647	0.95448743825642	0.00734137409775121	0.0758249841068082
JAK3	X2375	gi|115548447|dbj|AK235064.1|	Janus kinase 3	0.73003340066038	0.956621996640829	0.000432893959939009	0.0134148694961333
EXT1	X2382	A_72_P633757	exostosin glycosyltransferase 1	0.831313406411437	0.731293416960931	0.000265533508177172	0.108111311100246
F13A1	X2385	A_72_P695851	coagulation factor XIII A chain	0.434438426361989	0.969388849665263	0.00265342840760314	0.0349691692727261
CDK13	X2391	O11280	cyclin-dependent kinase 13	0.427738840193634	0.902994906767079	0.000860195900904273	0.0177503211932007
LOC100513595	X2397	A_72_P292849		0.712657816221245	0.417209952734642	4.86939596387274e-05	0.0245204693693886
KCTD20	X2401	A_72_P725503	potassium channel tetramerization domain containing 20	0.260223841507511	0.867228546451629	9.32846482496877e-05	0.00555975742891969
ATP5F1	X2407	A_72_P755102	ATP synthase, H+ transporting, mitochondrial Fo complex subunit B1	0.885024698435786	0.823236786516705	7.5387216291581e-05	0.0187082907670941
MSN	X2408	A_72_P109416	moesin	0.749723357991391	0.982350433487204	5.32802391791586e-06	0.00912489961188992
Actr1b	X2413	O13431	ARP1 actin-related protein 1 homolog B, centractin beta	0.348835644503932	0.882513013787086	0.000158561640000389	0.476151820814983
LETM1	X2419	A_72_P327658	leucine zipper and EF-hand containing transmembrane protein 1	0.683574323024106	0.654701094345704	0.000826452831443988	0.00981554259287858
A_72_P243607	X2429	A_72_P243607		0.346243798313879	0.784516655055852	0.00839698875908252	0.843311945933116
GADD45G	X2433	A_72_P011276	growth arrest and DNA damage inducible gamma	0.339967033549324	0.643811056198663	3.3786094647837e-05	0.13364131571141
cast	X2434	O13627		0.702822326233482	0.726796449560221	2.96392817399215e-05	0.0151182867803117
ERP29	X2440	A_72_P602853	endoplasmic reticulum protein 29	0.676244172562101	0.624200122434919	6.84815453591108e-05	0.0148176128009086
Hnrnph3	X2455	O13604	heterogeneous nuclear ribonucleoprotein H3	0.478750316884159	0.939375407305966	0.000281148961150504	0.0117558447135312
M6PR	X2462	A_72_P455175	mannose-6-phosphate receptor, cation dependent	0.875850111066362	0.561015875804338	1.61371302165756e-05	0.012689344697841
MFSD11	X2479	O4324	major facilitator superfamily domain containing 11	0.517675191546388	0.692817078503349	0.0195391229499461	0.00671427999133376
B4GALT1	X2492	A_72_P395133	beta-1,4-galactosyltransferase 1	0.962650561629135	0.626916698176072	5.80529226247373e-06	0.0211286591680572
luc7l2	X2506	O14146		0.492141596959816	0.844281604556764	0.00154821418934243	0.0145662381548008
AIMP1	X2565	A_72_P123316	aminoacyl tRNA synthetase complex-interacting multifunctional protein 1	0.798704348560259	0.788987971641501	0.00122344982331661	0.0128898584481993
IL2RG	X2571	gi|47522977|ref|NM_214083.1|	interleukin 2 receptor subunit gamma	0.933440012827174	0.956621996640829	0.000264434477484654	0.211620983789669
EDG1	X2575	gi|116341561|gb|DT323833.1|DT32...	sphingosine-1-phosphate receptor 1	0.605038217266744	0.519407979569725	3.20149868387223e-05	0.00640006493180059
AK349118	X2580	A_72_P032746		0.660555963805707	0.701981818251968	0.000248458637706949	0.0237620298059565
GTF3C2	X2590	O8454	general transcription factor IIIC subunit 2	0.393505502375966	0.879819937495624	0.00102673855124831	0.00497040863655143
DBP-5	X2592	A_72_P255052		0.423309379822738	0.799717888371996	0.00381267815348175	0.0161346611827413
fam110a	X2598	O9605		0.689982269544189	0.939375407305966	0.00392282962566615	0.0539906205799231
CDC40	X2602	A_72_P256382	cell division cycle 40	0.369952484623679	0.954737274787658	0.0280637661455715	0.00842386138301109
glcci1	X2613	O5829		0.67237431757707	0.935433557708181	0.000147974411744938	0.14307716680617
CD5	X2628	A_72_P042431	CD5 molecule	0.507035233845839	0.412685895973154	2.35155491901695e-05	0.0131816092289072
ANKRD13C	X2634	A_72_P308098	ankyrin repeat domain 13C	0.446168235936871	0.725018303753846	4.77021036841441e-05	0.00992790891917117
cct5	X2646	O14583		0.7007622697587	0.861980639802125	0.0022802251172093	0.0155149727449781
ARL6	X2651	A_72_P122911	ADP ribosylation factor like GTPase 6	0.559156758446737	0.948783180910134	0.000566340706028	0.0580486969038473
MFSD5	X2659	A_72_P136186	major facilitator superfamily domain containing 5	0.262572098629696	0.713110287259313	1.73384687408457e-05	0.00636664964207283
CC2D1B	X2661	A_72_P051066	coiled-coil and C2 domain containing 1B	0.557121369708915	0.663727406908669	2.13128810809734e-05	0.0167516473142794
CD163	X2686	A_72_P018171	CD163 molecule	0.908509157273244	0.330161824074212	0.000519182877441815	0.537917364125527
COQ6	X2722	A_72_P728293	coenzyme Q6, monooxygenase	0.393505502375966	0.673167197799372	0.000362865918128566	0.00471776211299055
DDIT3	X2735	A_72_P157561	DNA damage inducible transcript 3	0.433240964480946	0.725672501225269	0.00116803428959109	0.0123359374378365
FAM98C	X2757	A_72_P080541	family with sequence similarity 98 member C	0.320261844581668	0.975057815648122	2.95596157948133e-06	0.00483644888259978
ENG	X2785	gi|47522881|ref|NM_214031.1|	endoglin	0.795382594713066	0.93123962029678	0.0041118879992561	0.0321299667936424
DNAJC3	X2787	A_72_P539958	DnaJ heat shock protein family (Hsp40) member C3	0.284854065908557	0.773394306806366	0.00396670333473609	0.00600691157551828
MAGOH	X2788	O13483	mago homolog, exon junction complex core component	0.580315477325994	0.984524690053123	0.00011279691375572	0.0123214363950378
IFI35	X2789	A_72_P081716	interferon induced protein 35	0.364357465042094	0.895295229158365	7.65160725094576e-06	0.00979886755313577
CHD7	X2791	A_72_P383608	chromodomain helicase DNA binding protein 7	0.246217633744395	0.832547990477171	0.00139264118594359	0.00470399005563945
CHD3	X2805	A_72_P091001	chromodomain helicase DNA binding protein 3	0.781421366409334	0.892310520918021	0.0053665209504993	0.00833733612105924
C7H6orf125	X2809	A_72_P529828		0.972517841766237	0.814871145223318	1.53304823712894e-06	0.0310932105161814
FPGT	X2816	A_72_P105611	fucose-1-phosphate guanylyltransferase	0.989612187496136	0.871624936365741	0.000154209962540781	0.00772612795028473
KPNA4	X2817	O9564	karyopherin subunit alpha 4	0.792476174788836	0.602624127505028	0.0033416544555372	0.0145855286137248
AP1G1	X2828	A_72_P230722	adaptor related protein complex 1 gamma 1 subunit	0.349847589105122	0.971223909638316	0.0153235269191316	0.0181224550303261
EIF2S2	X2835	A_72_P638255	eukaryotic translation initiation factor 2 subunit beta	0.883934338805206	0.999385246586466	0.037189598287235	0.00694958593016317
BTG3	X2838	gi|115546516|dbj|AK234353.1|	BTG family member 3	0.40120934557578	0.732268184688432	0.00803591141887218	0.0296461040182115
COX18	X2847	A_72_P214557	COX18 cytochrome c oxidase assembly factor	0.262733772737972	0.911304300677668	0.000625855762247049	0.00583462073782921
A_72_P128096	X2855	A_72_P128096		0.208086068741701	0.855629232982691	0.000890978837213116	0.014119158855571
GLOD4	X2864	A_72_P352108	glyoxalase domain containing 4	0.29703227642542	0.982258894983011	0.00482462930137179	0.0221650473079238
MORC3	X2865	A_72_P433534	MORC family CW-type zinc finger 3	0.838651747841241	0.927392474744981	9.36422200962219e-05	0.0424462364641149
ANO6	X2867	A_72_P652746	anoctamin 6	0.451084769256238	0.938436159159959	0.00997345732181017	0.0206554771926721
CNOT2	X2868	A_72_P011946	CCR4-NOT transcription complex subunit 2	0.514046287529633	0.950016939767677	0.00834605935247848	0.0184227478104353
FASTKD2	X2876	O4474	FAST kinase domains 2	0.33126235701297	0.731293416960931	6.85375283704611e-05	0.0119129111166841
DTD1	X2877	O11463	D-tyrosyl-tRNA deacylase 1	0.72942762625673	0.36262593476886	5.97316488306978e-05	0.0391305755506988
EIF4A1	X2912	A_72_P643696	eukaryotic translation initiation factor 4A1	0.734515033307499	0.97936805505579	0.00034053637412097	0.00931288830820048
c3orf10	X2917	O12461		0.639644781773078	0.756805751035863	6.46791445986957e-05	0.0434637340342819
AEBP2	X2924	A_72_P104431	AE binding protein 2	0.254389214238955	0.888297789554808	0.000785558648135547	0.00778547116457892
JMJD1C	X2931	A_72_P056676	jumonji domain containing 1C	0.534187583335093	0.943894940763806	7.83315807357096e-06	0.00682408327285479
COPB2	X2933	A_72_P540758	coatomer protein complex subunit beta 2	0.565376455191842	0.925386338745144	0.00069661843062465	0.00988454347707988
C9orf5	X2954	A_72_P029426	transmembrane protein 245	0.879730152362017	0.874324015010643	0.000189472673448268	0.0181787703261501
ATP6	X2967	A_72_P722198	ATP synthase F0 subunit 6	0.890056021714897	0.607603763055439	9.73164800816058e-05	0.232407235725774
FAM119A	X2977	A_72_P160736	methyltransferase like 21A	0.577178192776591	0.971223909638316	0.0369156329136661	0.0106805969505789
AMY2	X2980	A_72_P728909		0.722471520994231	0.959793227974612	0.000133868113753383	0.00850864534068833
COX7A1	X2981	A_72_P303109	cytochrome c oxidase subunit 7A1	0.799652240143958	0.87822819044154	0.0138145634147351	0.00789846196258713
ACTR1A	X2998	A_72_P172276	ARP1 actin-related protein 1 homolog A, centractin alpha	0.227177045151	0.555706823150233	7.28378118777515e-05	0.0158059167736241
ACP6	X3014	A_72_P073316	acid phosphatase 6, lysophosphatidic	0.752866332523687	0.802984437500013	6.61286965067294e-05	0.00647391069228324
C22orf32	X3018	CUST_418_PI427286967	single-pass membrane protein with aspartate-rich tail 1	0.920443227161524	0.625519078534197	0.000141860848142258	0.0168883214289528
CEBPB	X3025	A_72_P672137	CCAAT/enhancer binding protein beta	0.573451887616233	0.975976867725177	0.000239517878601202	0.0157776278632708
C19orf38	X3029	A_72_P114076	chromosome 19 open reading frame 38	0.997672058324506	0.671270546759232	1.33270419612816e-05	0.0724357797446644
CYCS	X3035	A_72_P621955	cytochrome c, somatic	0.393462856392726	0.925430568133141	0.00269611199544946	0.0232255188091639
EW484951	X3048	A_72_P093481		0.828879951065748	0.97920552020881	0.000386360294958991	0.0395403355908349
ATP6V1A	X3052	A_72_P223157	ATPase H+ transporting V1 subunit A	0.568209405910736	0.863041963626629	8.46907705764982e-05	0.00620497641386835
ABCC1	X3057	gi|27497109|gb|AF403246.1|	ATP binding cassette subfamily C member 1	0.208086068741701	0.792935474012349	0.00123425595711463	0.594707074065038
ANKHD1-EIF4EBP3	X3062	O3216	ankyrin repeat and KH domain containing 1	0.253965386333577	0.83990606914655	0.000357540765867417	0.0052317043115102
GOPC	X3064	A_72_P080856	golgi-associated PDZ and coiled-coil motif containing	0.445550942450686	0.885528161459913	0.000659286775795633	0.00813023514807675
GATA3	X3068	gi|113205711|ref|NM_001044567.1|	GATA binding protein 3	0.643515820087712	0.652370439123503	1.19177209705591e-05	0.0196078873582334
GALNT1	X3072	O10252	polypeptide N-acetylgalactosaminyltransferase 1	0.985298422741441	0.982263178193062	0.00162977658369109	0.0151374774226867
ESD	X3074	A_72_P729103	esterase D	0.875194417311476	0.722531009336253	7.40475794120184e-06	0.0810957630114982
LOC396905	X3078	A_72_P302984		0.349847589105122	0.519407979569725	0.000147875750997373	0.0268070913044288
FLOT1	X3087	OTTSUST00000001002	flotillin 1	0.846498859224056	0.953085148848797	5.58686546586795e-06	0.0138457857598573
MMD	X3088	A_72_P421744	monocyte to macrophage differentiation associated	0.310641007958864	0.764210796688972	1.54537911375846e-05	0.0179146410466553
HUWE1	X3092	A_72_P496913	HECT, UBA and WWE domain containing 1, E3 ubiquitin protein ligase	0.313539566006047	0.994578020995902	0.000106883601737392	0.00745029625301019
Chmp5	X3093	O11561	charged multivesicular body protein 5	0.227177045151	0.87267495815011	1.78655429120204e-05	0.0121748403470312
MGAT4B	X3102	gi|115555717|dbj|AK234143.1|	mannosyl (alpha-1,3-)-glycoprotein beta-1,4-N-acetylglucosaminyltransferase, isozyme B	0.816378299764691	0.884781135471881	3.62148816649612e-06	0.0174071702035547
CEBPG	X3108	gi|115549724|dbj|AK232003.1|	CCAAT/enhancer binding protein gamma	0.60484181776646	0.959883394453181	0.00537181762044902	0.0931205197966631
GDI1	X3109	gi|115547230|dbj|AK234603.1|	GDP dissociation inhibitor 1	0.679454409062325	0.86145816418448	2.78539068571052e-05	0.0212130396963032
EIF2AK2	X3113	gi|47523703|ref|NM_214319.1|	eukaryotic translation initiation factor 2 alpha kinase 2	0.972517841766237	0.950016939767677	4.08419279158272e-05	0.0247203185068783
IL1RN	X3119	A_72_P776040	interleukin 1 receptor antagonist	0.856721671742819	0.584605128037125	0.000514422046930065	0.0176766460647098
MYL6	X3120	A_72_P170406	myosin light chain 6	0.882999545245858	0.681003241437178	0.000855508537059737	0.0335032019313809
LMTK2	X3125	A_72_P126986	lemur tyrosine kinase 2	0.6616869355615	0.828186995449141	0.000994643377184588	0.0424662923714799
CREB1	X3138	A_72_P441778	cAMP responsive element binding protein 1	0.733451725299063	0.244491399388473	0.00862415726865223	0.0086822186336489
LTA	X3150	OTTSUST00000000619	lymphotoxin alpha	0.767010921289009	0.842962840572568	5.83856572347302e-05	0.0149829065527609
MAGI3	X3151	A_72_P316808	membrane associated guanylate kinase, WW and PDZ domain containing 3	0.337706765207682	0.977317349328962	0.00488038965482774	0.00672124998933098
ITGAL	X3160	A_72_P077381	integrin subunit alpha L	0.708452654012624	0.842529234078681	1.60043553753888e-06	0.0168270540629129
ATP5A1	X3164	A_72_P574755	ATP synthase, H+ transporting, mitochondrial F1 complex, alpha subunit 1, cardiac muscle	0.828657570895467	0.823367015073829	5.91606218425206e-05	0.0161980764655327
KBTBD7	X3175	O13256	kelch repeat and BTB domain containing 7	0.721277832187288	0.993913787406863	9.43643607931992e-05	0.128445984323244
LOC100519577	X3183	A_72_P344413		0.273003210732938	0.711501604109663	0.000201316614440334	0.0167516473142794
C12orf52	X3202	A_72_P194992	RBPJ interacting and tubulin associated 1	0.343613743677438	0.925266189370609	0.000139681328813721	0.0112659412087921
AP4B1	X3208	A_72_P168881	adaptor related protein complex 4 beta 1 subunit	0.403373022143394	0.969703844464993	3.17049542921876e-05	0.00946470454858016
GEMIN5	X3210	A_72_P081511	gem nuclear organelle associated protein 5	0.416926021047802	0.849466375122629	0.00803058111528059	0.00609339880124455
ICAM3	X3215	A_72_P263827	intercellular adhesion molecule 3	0.322865183955338	0.870766006920909	4.51429682977972e-06	0.0073255283523428
CAPZA2	X3216	A_72_P632457	capping actin protein of muscle Z-line alpha subunit 2	0.341506661425883	0.812713273921486	1.70801618150547e-05	0.0214580043622647
Fbxo28	X3225	O9456	F-box protein 28	0.269407684816181	0.703835333797797	0.0128562734473749	0.0082796117796726
ITM2B	X3237	A_72_P568279	integral membrane protein 2B	0.948098927517736	0.720035733606329	7.40475794120184e-06	0.0343760192606605
CD44	X3240	A_72_P443940	CD44 molecule (Indian blood group)	0.2973263064728	0.457126980632419	0.000632201711927576	0.0269507318036492
COFILIN	X3243	A_72_P441045		0.306209860603345	0.973376609269646	0.000411513485454517	0.00497040863655143
LOC100520691	X3252	A_72_P131296		0.470214521224154	0.569705876447383	0.000193558338347077	0.00804974543080461
CDS1	X3255	A_72_P065606	CDP-diacylglycerol synthase 1	0.348835644503932	0.711501604109663	0.000226532461571055	0.0453729240487477
ACOT9	X3272	A_72_P254067	acyl-CoA thioesterase 9	0.351650280162836	0.929879009544634	0.00054917602032825	0.00800069262254782
Gatad2b	X3280	O8353	GATA zinc finger domain containing 2B	0.774941281708107	0.997603460213656	0.000477179528658858	0.0103831658411324
GTF2H1	X3282	A_72_P281109	general transcription factor IIH subunit 1	0.398806548334362	0.835875283115985	0.00505806901356095	0.0080373759614916
CMTM7	X3289	O4736	CKLF like MARVEL transmembrane domain containing 7	0.582551920561945	0.601833453100101	1.73645041503182e-05	0.0898421874591745
LSG1	X3299	A_72_P486702	large 60S subunit nuclear export GTPase 1	0.662348815201308	0.643811056198663	0.000156903634118704	0.0207031078629844
HEBP1	X3304	A_72_P213597	heme binding protein 1	0.532456082464792	0.837752942265944	0.0102223157305504	0.106415174139775
KLF13	X3309	A_72_P146891	Kruppel-like factor 13	0.742810114867069	0.839515444338619	0.000105397782545564	0.0235695901823048
BIRC6	X3325	A_72_P443104	baculoviral IAP repeat containing 6	0.422962053407643	0.972046951153097	0.000564439445007154	0.00845914213933748
AK240026	X3327	A_72_P177351		0.369561439761974	0.919775493623096	0.00915824223179678	0.0229863984653704
INPP1	X3330	A_72_P531771	inositol polyphosphate-1-phosphatase	0.293409717775372	0.924432047364272	5.4097102749555e-06	0.010786725214504
FD600992	X3331	A_72_P026761		0.53990014440294	0.795247287177182	0.0346587091148105	0.0762942926411075
BCL7B	X3332	gi|87219049|gb|DY417746.1|DY417746	B-cell CLL/lymphoma 7B	0.341966290532876	0.990772366718318	0.000378718388845961	0.00516650024142944
LOC100516168	X3339	A_72_P429024		0.449589152577119	0.67633997307026	1.52382197818852e-05	0.00714598805928549
HSD17B4	X3344	A_72_P626259	hydroxysteroid (17-beta) dehydrogenase 4	0.85655588540548	0.793211004345527	0.000170770268464564	0.0735975249823039
MGST1	X3354	CUST_488_PI427286967	microsomal glutathione S-transferase 1	0.40995565575633	0.881253813220271	0.00013939340034179	0.0325921789312621
IL15	X3365	A_72_P035856	interleukin 15	0.712533324103973	0.886151704166939	7.18710006401163e-05	0.0596009867533929
CAND1	X3381	A_72_P041266	cullin associated and neddylation dissociated 1	0.300705843206833	0.738165863684368	0.000528635751548801	0.0101211111636787
BAZ1B	X3382	A_72_P378008	bromodomain adjacent to zinc finger domain 1B	0.327947151811368	0.922878759085499	0.000102404446322823	0.0110593296603753
C6orf70	X3386	O1170	ER membrane-associated RNA degradation	0.568927450066799	0.962582893302954	0.000401099621061519	0.0101956503607374
EWSR1	X3392	A_72_P030671	EWS RNA binding protein 1	0.420600218080754	0.651489143059188	5.69569884326247e-06	0.00497488605279263
MYL12B	X3395	O4901	myosin light chain 12B	0.555251160468629	0.818581751423274	6.53737091429129e-06	0.0183869123712213
LOC100523786	X3397	A_72_P117316		0.283281355755836	0.912286743233737	3.88294017020315e-05	0.00488273458336644
ELOVL5	X3399	A_72_P400463	ELOVL fatty acid elongase 5	0.504600687556454	0.964867546947617	0.0476132278470986	0.0604894480299175
ESPL1	X3407	A_72_P305229	extra spindle pole bodies like 1, separase	0.619565232470397	0.723845212943315	0.0101857406324087	0.00938319233922185
GIMAP7	X3408	gi|115553931|dbj|AK236936.1|	GTPase, IMAP family member 7	0.627466128709829	0.614565734501148	4.12490361157352e-06	0.760044575920055
FAU	X3415	gi|47522615|ref|NM_213937.1|	Finkel-Biskis-Reilly murine sarcoma virus (FBR-MuSV) ubiquitously expressed	0.561666162234211	0.519407979569725	2.34713188513743e-05	0.00529419063384841
MYOF	X3417	A_72_P497949	myoferlin	0.309258258880601	0.705819035440668	0.000630838404192772	0.0647203479815723
COPA	X3424	A_72_P474474	coatomer protein complex subunit alpha	0.625238466225078	0.643106748901051	3.1133348136672e-05	0.0152757853370131
MTF2	X3433	A_72_P739724	metal response element binding transcription factor 2	0.411539731640315	0.924299221560761	0.00162825883838376	0.00999600357192247
Azi1	X3454	O6709		0.412313908647469	0.606926367640078	0.000392585973143392	0.0508225823452166
LCTHIO	X3457	A_72_P223742		0.568604980947139	0.923527584988664	0.000251189904168139	0.0107161260686023
CYS1	X3473	A_72_P039646	cystin 1	0.893652593920828	0.821717893486376	0.00218969637649011	0.551077342477679
IL8RA	X3482	gi|115546718|dbj|AK237564.1|	C-X-C motif chemokine receptor 1	0.397909091178904	0.911786918325872	5.15602052145311e-06	0.0126063152336538
Cmtm3	X3492	O4246	CKLF like MARVEL transmembrane domain containing 3	0.581779668247919	0.652503019656896	0.00293268464751378	0.0897417177754071
LOC100514248	X3495	A_72_P144971		0.56103374966814	0.654701094345704	0.00902561786417468	0.0855379076682833
BRD2	X3506	A_72_P056731	bromodomain containing 2	0.580755653326969	0.882438072233247	1.72226747040436e-05	0.0108016403890697
IMMP2L	X3519	O123	inner mitochondrial membrane peptidase subunit 2	0.491708123055901	0.792935474012349	0.0109298007747043	0.00887423900215925
F12	X3536	gi|47523557|ref|NM_214242.1|	coagulation factor XII	0.239637642569262	0.943962665241072	0.000203889974239314	0.107473852176276
EEF1A1	X3540	A_72_P722583	eukaryotic translation elongation factor 1 alpha 1	0.766745223912262	0.637551200866163	4.22475586367611e-05	0.00966789150775647
CTSB	X3544	A_72_P681665	cathepsin B	0.398060803069845	0.558956611159598	0.000245610037061251	0.03198142629355
COX1	X3568	A_72_P733853	cytochrome c oxidase subunit I	0.807930155905843	0.613746226297215	6.70084984381402e-05	0.091261819854925
MPHOSPH10	X3572	A_72_P555216	M-phase phosphoprotein 10	0.347226845250261	0.709940245150177	5.60867704709444e-05	0.00745186030403802
BID	X3573	O201	BH3 interacting domain death agonist	0.260223841507511	0.906618610613064	1.63774995365571e-06	0.00480525631576625
APPL1	X3576	A_72_P440191	adaptor protein, phosphotyrosine interacting with PH domain and leucine zipper 1	0.465644083303171	0.602780179096181	0.00117138568929035	0.00488880967299996
LRRC8A	X3587	A_72_P495589	leucine-rich repeat containing 8 family member A	0.604350554466992	0.78352459307793	0.000555774940262417	0.0415962686554461
COPS5	X3588	A_72_P641558	COP9 signalosome subunit 5	0.400459541755274	0.732268184688432	0.000106266587331719	0.0122130675786199
MFSD8	X3606	A_72_P018846	major facilitator superfamily domain containing 8	0.800188750454972	0.805940888237632	2.08441691196152e-05	0.141525877586927
ENSSSCT00000002597	X3612	A_72_P478846		0.551796553131258	0.893023815282052	0.0171341610244756	0.0163648829014524
MZF1	X3618	gi|115547672|dbj|AK231330.1|	myeloid zinc finger 1	0.458005944615241	0.956283007512482	0.000128308905156343	0.0363963654032602
arhgap17	X3628	O12016		0.352361677820062	0.939375407305966	5.23863360213775e-05	0.0161137023384634
BAD	X3637	gi|115547610|dbj|AK231268.1|	BCL2 associated agonist of cell death	0.580656457253573	0.997944751800107	2.47285237957043e-05	0.00777622537447964
CIDEA	X3640	gi|52352055|gb|AY610471.1|	cell death-inducing DFFA-like effector a	0.889719081601308	0.67734097826263	0.000386762013146571	0.0355649338356318
ASAP1	X3658	A_72_P634684	ArfGAP with SH3 domain, ankyrin repeat and PH domain 1	0.328441085658363	0.995496802921518	8.84184577891587e-05	0.0100899187864489
GLE1	X3662	A_72_P205342	GLE1, RNA export mediator	0.576135904443953	0.680797015733898	0.000105877521844085	0.0174319787083861
COG5	X3670	A_72_P318813	component of oligomeric golgi complex 5	0.417363912657145	0.602780179096181	2.26935718523161e-05	0.00806775496152269
CD151	X3672	gi|117168951|gb|EF051626.1|	CD151 molecule (Raph blood group)	0.500981482724264	0.960959633203691	5.5959665158037e-06	0.0565475367349117
ENO3	X3680	O8712	enolase 3	0.334228658554268	0.98732817688308	0.0137370651053041	0.016935039536213
AK345812	X3681	A_72_P298324		0.356956082777009	0.997865822846537	9.5427551505051e-05	0.00660863802346323
FKBP1A	X3691	gi|83921634|ref|NM_001038000.1|	FK506 binding protein 1A	0.538446735915817	0.561015875804338	0.000187974378703509	0.136167529398983
IFI16	X3697	gi|29276436|gb|CB470051.1|CB470051	interferon gamma inducible protein 16	0.537380452498552	0.978729190848901	6.46031847802987e-05	0.138148257752112
LOC100516258	X3699	A_72_P326723		0.348218412219314	0.898639266961137	3.16899889939703e-05	0.00497040863655143
CXCL16	X3706	A_72_P166536	C-X-C motif chemokine ligand 16	0.278148956190396	0.855003896420678	0.000684405403375817	0.0374596351311578
LOC100624319	X3720	A_72_P405838		0.505872296593216	0.688438703623788	0.000406688491812361	0.0178348675150259
ATP5O	X3721	A_72_P562789	ATP synthase, H+ transporting, mitochondrial F1 complex, O subunit	0.910520554657876	0.604566667282761	0.00210360178195963	0.0988655170926079
ARFIP1	X3724	A_72_P158086	ADP ribosylation factor interacting protein 1	0.415031967418258	0.807651906719007	4.94280210755807e-06	0.0219662586456199
Mapkap1	X3727	O713	mitogen-activated protein kinase associated protein 1	0.76160699529573	0.893457081287448	9.29577576300132e-05	0.00533482015286047
adk	X3738	O10912		0.227177045151	0.654701094345704	0.00116878933793524	0.00781055969990936
ARPC5L	X3743	A_72_P520206	actin related protein 2/3 complex subunit 5-like	0.671103430924446	0.709940245150177	2.88437054240115e-05	0.0215717827388109
Acaca	X3757	A_72_P079111	acetyl-CoA carboxylase alpha	0.327565451409432	0.84645763399184	0.00122419609422014	0.0112185153711792
MIF	X3761	A_72_P165066	macrophage migration inhibitory factor (glycosylation-inhibiting factor)	0.899904948326591	0.607603763055439	4.26123224043e-05	0.00783696351858238
C8orf40	X3773	A_72_P742077	small integral membrane protein 19	0.597880052234243	0.818581751423274	3.95767095956011e-05	0.0700110243682197
FKBP2	X3780	gi|59775227|gb|DN102451.1|DN102451	FK506 binding protein 2	0.547641195086349	0.826296740006453	6.83706490400341e-05	0.0268861835751169
IRF2BP2	X3786	O12949	interferon regulatory factor 2 binding protein 2	0.366168817164955	0.717671401818256	0.000177936551603873	0.0199598474427802
C8orf59	X3792	A_72_P197722	chromosome 8 open reading frame 59	0.397136010884637	0.670637091541948	0.000201958705651458	0.00792640544154205
C3	X3793	A_72_P737664	complement component 3	0.927909701632119	0.982656991811464	0.0016201653798951	0.131123446951431
CRYZL1	X3795	A_72_P146451	crystallin zeta like 1	0.587294859723133	0.634513019512072	3.74577643070169e-05	0.0395938091787683
LOC100520427	X3796	A_72_P081406		0.432277392110229	0.791498105098417	0.000361356885678462	0.00927328196774056
A_72_P704316	X3799	A_72_P704316		0.349835704604506	0.719756701505434	0.000136249620779983	0.0193998433839943
C4BPA	X3810	A_72_P562404	complement component 4 binding protein alpha	0.740142410311278	0.886643479330326	1.03837326106065e-05	0.10241628535582
FYTTD1	X3812	A_72_P433914	forty-two-three domain containing 1	0.36911104003002	0.712407611858235	0.000130421163706829	0.0197293351820941
LOC100518780	X3813	A_72_P042801		0.344789930298676	0.925266189370609	0.000196921659452219	0.00687991999094396
AK351491	X3817	A_72_P252712		0.613718337654738	0.999042798224415	0.000229937497817919	0.0228572877062546
KIAA0430	X3822	O7736	KIAA0430	0.526763194499052	0.330161824074212	4.90489469727565e-05	0.00731232240914422
CHIC1	X3827	A_72_P209922	cysteine rich hydrophobic domain 1	0.39910771610814	0.746463442595593	8.52578709822865e-05	0.00578533319621098
fundc1	X3830	O1169		0.307489318079396	0.988783209684517	5.09261866580514e-05	0.0311203357905231
KCMF1	X3833	A_72_P408168	potassium channel modulatory factor 1	0.322865183955338	0.838563367579246	0.00261150240482298	0.00643665866309128
mvk	X3840	O9027		0.380805135011725	0.756017598419927	0.00209058067065784	0.0134651943430731
CX060421	X3848	A_72_P012791		0.509464554736425	0.993718914259131	0.000543156887122407	0.154709938781184
CRY1	X3861	A_72_P255677	cryptochrome circadian clock 1	0.421883160811025	0.788772594233331	0.0155753093590979	0.0118032564981524
iars2	X3862	O14351		0.348810735188077	0.959303869144528	0.00011499774419188	0.00823290062082943
DDX50	X3864	O12634	DEAD-box helicase 50	0.409999330184609	0.993681720061784	0.0023153972959274	0.0137135565576516
C3orf31	X3877	O13016	TAM41 mitochondrial translocator assembly and maintenance homolog	0.227177045151	0.627191392248689	0.00398592505202686	0.0291168908594442
DOM3Z	X3879	OTTSUST00000000526	decapping exoribonuclease	0.230992507337551	0.602624127505028	2.35291916871987e-05	0.00497040863655143
B4galt5	X3882	O12163	beta-1,4-galactosyltransferase 5	0.814899492499599	0.98732817688308	4.29299451627432e-06	0.162582633608213
CDK9	X3885	A_72_P136666	cyclin-dependent kinase 9	0.795779655711498	0.819036977339377	2.42490296624952e-05	0.0050685884669387
DAZAP2	X3891	A_72_P252527	DAZ associated protein 2	0.269407684816181	0.634889787664974	0.00271391832984738	0.00837492803585551
IFT52	X3896	A_72_P312903	intraflagellar transport 52	0.533567892531678	0.731293416960931	4.17000505508771e-05	0.0203757157229937
ABLIM1	X3903	A_72_P503717	actin binding LIM protein 1	0.863637833580224	0.491661824811208	3.55610590787611e-05	0.00973585857357176
CAV1	X3906	gi|47522949|ref|NM_214067.1|	caveolin 1	0.266353679808995	0.677039799071132	1.06299937236383e-05	0.00942700429923442
INTS12	X3917	O13042	integrator complex subunit 12	0.208086068741701	0.828289374578144	4.48233225326742e-05	0.00878647327764134
KIAA0087	X3928	A_72_P435699	KIAA0087	0.972779877857877	0.967359369806347	0.00241630076377613	0.00624613736877795
CORO7	X3933	O8589	coronin 7	0.658283633840457	0.862529518179861	1.42547202356348e-05	0.00739152161754176
CF179440	X3947	A_72_P285489		0.442742446513835	0.991174380034175	0.00161115280664168	0.0269221829007337
CDKN1A	X3951	A_72_P715228	cyclin-dependent kinase inhibitor 1A	0.792503020130782	0.790532675140705	0.010231814416761	0.133174382166801
LOC100337287	X3952	A_72_P415168		0.30662016536137	0.939375407305966	1.1916460931163e-05	0.0176258714514388
DGAT2	X3953	A_72_P378353	diacylglycerol O-acyltransferase 2	0.860112897974363	0.584650129554589	7.54290940884473e-06	0.133482681264781
GNS	X3955	A_72_P011451	glucosamine (N-acetyl)-6-sulfatase	0.498097781301657	0.85944104385743	0.000416412703915355	0.0428314108735817
c11orf10	X3979	O12689		0.941745783176645	0.510141883204312	2.62510336976873e-05	0.0130212684311072
KLF11	X3989	A_72_P179546	Kruppel-like factor 11	0.937012185234767	0.792512629882399	0.0212464465382225	0.0559560088469403
CJ017662	X3992	A_72_P260457		0.738308792728822	0.900951209137959	2.34177428329114e-05	0.020050333557541
C6orf203	X3996	A_72_P204162	chromosome 6 open reading frame 203	0.434488576877159	0.943312881133761	0.002461131911775	0.00497040863655143
BECN1	X3999	A_72_P101496	beclin 1	0.724363206126937	0.954737274787658	0.000183677040985595	0.00807681996621839
MCOLN1	X4011	A_72_P386773	mucolipin 1	0.392043438195733	0.797719868919959	1.17752559838351e-05	0.0912879902900533
COL8A1	X4014	A_72_P240207	collagen type VIII alpha 1	0.227177045151	0.974204210744909	1.11679399775215e-05	0.0434671095406133
ERLEC1	X4015	A_72_P375893	endoplasmic reticulum lectin 1	0.317525483365059	0.807219442781525	0.000401398179683476	0.0190344367667983
SEPT11	X4023	A_72_P046106		0.394474374308784	0.959624993242315	0.000865461756557878	0.00577527882143759
FDX1L	X4031	O8475	ferredoxin 1-like	0.293409717775372	0.993767659210648	0.00473267353828186	0.00652756683793408
Cmbl	X4039	O14556	carboxymethylenebutenolidase homolog (Pseudomonas)	0.420600218080754	0.973213636060854	0.000830075765660122	0.0345588557754935
HCST	X4043	A_72_P223167	hematopoietic cell signal transducer	0.991750394579474	0.692641945297165	1.41012361724675e-05	0.0688874991199144
AGGF1	X4056	A_72_P171026	angiogenic factor with G-patch and FHA domains 1	0.526475864728275	0.970017904586005	0.0469980619950441	0.0122355379205951
CHD1	X4057	A_72_P364948	chromodomain helicase DNA binding protein 1	0.277847143998268	0.643811056198663	2.21313091628136e-05	0.0157849950833785
CCL5	X4079	A_72_P623643	C-C motif chemokine ligand 5	0.971242347915543	0.788772594233331	0.0109956511732092	0.935061091787426
FTSJ3	X4084	A_72_P128621	FtsJ homolog 3	0.208086068741701	0.977720198076228	0.0161478055518218	0.00497040863655143
CSNK2A1	X4109	A_72_P402523	casein kinase 2 alpha 1	0.300481651850893	0.656895156760008	0.00113686668244098	0.015006520344421
CLDND1	X4115	A_72_P363138	claudin domain containing 1	0.384212884335411	0.949298113708411	6.26230792721502e-05	0.00834568482696771
IFIT3	X4116	A_72_P543787	interferon induced protein with tetratricopeptide repeats 3	0.452249784215268	0.958968158377654	3.91009074004741e-06	0.00979617929094791
EIF3E	X4125	A_72_P587721	eukaryotic translation initiation factor 3 subunit E	0.800574894692059	0.847660284760048	0.000314486472181763	0.198537267698364
CHCHD5	X4138	A_72_P376903	coiled-coil-helix-coiled-coil-helix domain containing 5	0.357799518849357	0.844281604556764	5.12420404613338e-05	0.0055864129172328
LGALS3	X4140	A_72_P581442	lectin, galactoside binding soluble 3	0.861758255864792	0.99356169560543	9.24814093472685e-07	0.009055219053843
ACADL	X4144	A_72_P654401	acyl-CoA dehydrogenase, long chain	0.362636653941254	0.849581338871851	0.000603452715433354	0.0120515052386705
CAPN1	X4151	O9372	calpain 1	0.637850761381177	0.818581751423274	8.54625194002332e-05	0.00824495964840429
CXorf38	X4161	A_72_P107571	chromosome X open reading frame 38	0.516716463034688	0.66462952897705	8.38215187636174e-05	0.0682318559035839
CHP1	X4169	A_72_P188496	calcineurin like EF-hand protein 1	0.276379723880052	0.97193218335632	0.00146061753678899	0.0109788695865006
Gga2	X4176	O8936	golgi associated, gamma adaptin ear containing, ARF binding protein 2	0.405770651863527	0.939375407305966	0.00112011800611066	0.0418041234688417
CADM1	X4180	gi|47523339|ref|NM_213750.1|	cell adhesion molecule 1	0.248647518097748	0.634882200768419	5.5603107562075e-06	0.0300482865279827
DBP	X4191	gi|116342376|gb|DT325789.1|DT32...	D-box binding PAR bZIP transcription factor	0.60197508374542	0.886991376679558	0.00262625890399068	0.0242548239646082
HCFC2	X4192	A_72_P225377	host cell factor C2	0.246328554015255	0.961057265015976	0.00662885168125899	0.00563966443461496
AJ952148	X4199	A_72_P309893		0.459615321582607	0.982929039618507	9.67342171060347e-05	0.0432938077005842
BIRC4	X4205	gi|119567668|gb|EF120983.1|	X-linked inhibitor of apoptosis	0.349835704604506	0.793485151312415	0.000695906237687565	0.00582136384661311
HBP15/L22	X4214	A_72_P753895		0.943556434897548	0.367998046541143	2.89282073747756e-05	0.019603880953255
FAM102A	X4222	O12232	family with sequence similarity 102 member A	0.420600218080754	0.922949995605611	0.000308485546526379	0.00638602501866825
LOC100515118	X4241	A_72_P222662		0.327947151811368	0.797719868919959	0.000133139145628263	0.0107037040699368
C22orf28	X4255	A_72_P077161	RNA 2',3'-cyclic phosphate and 5'-OH ligase	0.310933072250656	0.999385246586466	0.000302414325848282	0.0134270636643497
LOC641352	X4261	A_72_P165371		0.841625212279441	0.13492393806809	0.000799744251016429	0.0127137637085802
CLN8	X4272	A_72_P371238	ceroid-lipofuscinosis, neuronal 8	0.581847923314158	0.881370302132022	5.08838102007478e-05	0.0198980993702752
CLSTN1	X4273	O10511	calsyntenin 1	0.587799468297144	0.746463442595593	6.68023084628608e-05	0.0249890285235446
DNAJC14	X4280	A_72_P010481	DnaJ heat shock protein family (Hsp40) member C14	0.287967161565109	0.634889787664974	9.36724758667428e-05	0.0143438893141887
COX16	X4281	A_72_P225857	COX16 cytochrome c oxidase assembly homolog	0.304774496907734	0.778164380890257	0.00206355172043726	0.0101162022055794
LOC158381	X4290	O9138		0.429739025510813	0.785493176370896	0.00343857448925194	0.0104520573540146
LOC100517184	X4304	A_72_P184056		0.382851152203548	0.81464645811617	0.00128847236641797	0.00625649312431889
ID2	X4318	gi|83816988|ref|NM_001037965.1|	inhibitor of DNA binding 2, HLH protein	0.703739547626055	0.991063429723494	6.3897942586876e-05	0.0586508348044491
DPM1	X4340	A_72_P051411	dolichyl-phosphate mannosyltransferase polypeptide 1, catalytic subunit	0.334491850623784	0.847608521419808	0.000596263647544943	0.0120199845496752
IGSF6	X4342	gi|115547687|dbj|AK231345.1|	immunoglobulin superfamily member 6	0.997672058324506	0.96672331866949	9.63989276905106e-06	0.0338956841697002
COX7A2	X4345	A_72_P621044	cytochrome c oxidase subunit 7A2	0.998523778357074	0.788712262579077	0.00312949741133762	0.0160636832281321
C-FLIP	X4351	A_72_P748776		0.801506838501318	0.979169770486275	0.0367561687931381	0.0505737010371777
mrpl40	X4363	O12799		0.532343580953972	0.644525109231751	7.70744502207475e-05	0.00792640544154205
DYNC1I2	X4365	O10182	dynein cytoplasmic 1 intermediate chain 2	0.645179477105325	0.915502105893244	1.28736109428418e-05	0.0131714406100921
GBA	X4384	A_72_P088661	glucosylceramidase beta	0.960981527896711	0.997151457400219	0.0024162675466148	0.0659122658353469
IFNAR1	X4389	A_72_P595159	interferon alpha and beta receptor subunit 1	0.810021247715106	0.821717893486376	2.25892474056915e-05	0.0257030019390734
COX7C	X4392	A_72_P758554	cytochrome c oxidase subunit 7C	0.996327492112159	0.542456218316889	0.000175536033871164	0.0435208937703301
MED19	X4400	A_72_P000286	mediator complex subunit 19	0.351644752166628	0.874465378977494	5.35670367400805e-05	0.0221311545852614
ATP1A1	X4401	A_72_P088682	ATPase Na+/K+ transporting subunit alpha 1	0.381339282192648	0.871804601552861	0.000610747743828554	0.00819034318638894
cnot7	X4405	O12231		0.545183828800942	0.809236873731319	0.000156168506348332	0.0115130186524832
A_72_P207112	X4409	A_72_P207112		0.289510551039732	0.735553182735701	0.00144872856920826	0.176289313740295
FLVCR2	X4410	A_72_P262542	feline leukemia virus subgroup C cellular receptor family member 2	0.820873103278073	0.506027038002833	1.34719593319293e-06	0.361432390274834
FIP1L1	X4418	A_72_P209837	factor interacting with PAPOLA and CPSF1	0.267047487974347	0.990778599965098	0.000125861425485481	0.0064075479473919
KLHDC2	X4434	A_72_P609102	kelch domain containing 2	0.522065861926981	0.927075345587444	1.81914362458022e-05	0.0367340087448695
MCFD2	X4447	gi|52351509|gb|AY609939.1|	multiple coagulation factor deficiency 2	0.21226024713211	0.850857880272165	0.0353055290615387	0.0075510146825022
HMG20A	X4452	A_72_P627615	high mobility group 20A	0.469987993841438	0.752804478945624	3.4654469373936e-05	0.0278082260574473
MAP3K3	X4464	A_72_P040616	mitogen-activated protein kinase kinase kinase 3	0.519452978283458	0.763481177242004	3.43915139928975e-06	0.0274313926602936
fam192a	X4466	O1669		0.309463048096108	0.753855861472249	9.06373782472292e-06	0.00792701411955632
ERAP2	X4469	A_72_P159881	endoplasmic reticulum aminopeptidase 2	0.613439355582064	0.98781149392688	0.000526230711385489	0.0050685884669387
ACTB	X4487	A_72_P363318	actin, beta	0.82969291656474	0.839515444338619	0.000166141840837937	0.0276015548373822
EW570264	X4491	A_72_P335158		0.237736994575991	0.787270791696504	0.0458744927100901	0.00488273458336644
HSPB2	X4499	A_72_P290089	heat shock protein family B (small) member 2	0.758000764578019	0.990764228426175	1.71367860178026e-05	0.120217089237278
GNPAT	X4503	A_72_P545816	glyceronephosphate O-acyltransferase	0.325148859931228	0.847204580151925	0.00189904369370745	0.178416545579578
fancl	X4529	O1649		0.540202984368713	0.660203911993458	0.000869843138550956	0.0238891776936614
hibadh	X4532	O10591		0.553823538549399	0.893457081287448	0.00267984418234942	0.0277057741963784
MAPK14	X4551	A_72_P588281	mitogen-activated protein kinase 14	0.345244362862726	0.639134934974662	1.75503647623392e-05	0.145425121863714
AURKB	X4552	A_72_P735663	aurora kinase B	0.592116202708717	0.917833606850461	0.0343188610671091	0.00714808626005488
CCND3	X4562	A_72_P228592	cyclin D3	0.450297899783255	0.956621996640829	1.62414161950499e-05	0.0385546423990689
ATP5G3	X4584	A_72_P403033	ATP synthase, H+ transporting, mitochondrial Fo complex subunit C3 (subunit 9)	0.996403390596456	0.440374384847279	9.76947663297868e-05	0.0647934809516832
KLF12	X4586	A_72_P125986	Kruppel-like factor 12	0.26797171673531	0.924125749385226	0.000257541925632416	0.0143960421732365
AK236308	X4606	A_72_P084886		0.227177045151	0.844281604556764	0.013446495205222	0.0346214011340594
MLEC	X4614	CUST_514_PI427286967	malectin	0.720099323656017	0.868849350794816	0.00433610408624411	0.0105181714951596
ENY2	X4619	O11307	enhancer of yellow 2 homolog (Drosophila)	0.479064124923519	0.733909343850807	0.00228107155184316	0.0304846646452824
c14orf21	X4626	O1714		0.31654816925586	0.944753525522818	0.000487264664776724	0.00646848360608892
Ankfy1	X4627	O11315	ankyrin repeat and FYVE domain containing 1	0.268774444721773	0.561015875804338	0.000312419944753938	0.00978758576753453
MUC12	X4633	A_72_P581727	mucin 12, cell surface associated	0.253995212113755	0.744383748119627	7.63924549498251e-05	0.0101329915646365
LOC100523056	X4646	A_72_P240052		0.718556447677921	0.775454036322105	4.416266586742e-05	0.0229399247892399
BDP1	X4653	A_72_P154626	B double prime 1, subunit of RNA polymerase III transcription initiation factor IIIB	0.413710139400444	0.654701094345704	0.00575878028119626	0.00655379733178623
CELF1	X4657	A_72_P073136	CUGBP, Elav-like family member 1	0.582254200676481	0.82470551083453	0.000172979698281386	0.00792614587576191
dyrk2	X4663	O267		0.325733310312194	0.948618421621951	0.000150611956773643	0.00663927914840336
BG895482	X4665	A_72_P139821		0.312528770713955	0.641188162602323	0.000732516462437065	0.00497040863655143
ATXN2L	X4674	O12155	ataxin 2 like	0.519264146631325	0.941699866837076	0.00167126106373418	0.0302392258130277
BLCAP	X4678	A_72_P283154	bladder cancer associated protein	0.870997904999383	0.514609018783371	6.6943915609758e-06	0.0150197511658041
AJ961435	X4698	A_72_P331978		0.276379723880052	0.958968158377654	0.00696597575449648	0.00618029427668365
ERO1LB	X4726	A_72_P489003	endoplasmic reticulum oxidoreductase beta	0.535365994656567	0.835798562350444	0.000129893161633768	0.0161462314576878
LEF1	X4742	gi|40411561|gb|BP162088.1|BP162088	lymphoid enhancer binding factor 1	0.863581852432102	0.955599069998278	0.00925310049667905	0.0165864333813297
DPYD	X4750	A_72_P443548	dihydropyrimidine dehydrogenase	0.311285515427471	0.766290012004763	0.000258078952678578	0.0306788867662138
INTS6	X4760	A_72_P751922	integrator complex subunit 6	0.516750794147897	0.73789307225615	0.0033989309793012	0.0390318777762277
LOC100520786	X4764	A_72_P043146		0.61053831528848	0.95498621402347	8.20172110262119e-05	0.0206413173916196
MBP	X4780	A_72_P065001	myelin basic protein	0.291154176355327	0.983113767770581	0.0086799947105025	0.0138102180342764
C11orf2	X4781	A_72_P085886	VPS51, GARP complex subunit	0.342297154232051	0.890193560757129	0.00229352785321155	0.00804974543080461
CAMK1D	X4792	A_72_P423394	calcium/calmodulin dependent protein kinase ID	0.498948148591639	0.777975006409951	0.00184325057623935	0.00470399005563945
DNTTIP1	X4794	A_72_P205572	deoxynucleotidyltransferase, terminal, interacting protein 1	0.337856386903338	0.996788172937102	0.000422347453083367	0.0122818421856466
LOC100152371	X4808	A_72_P133021		0.667552543535757	0.606926367640078	3.63757279070367e-05	0.0143605421593432
MGST3	X4809	gi|113205667|ref|NM_001044556.1|	microsomal glutathione S-transferase 3	0.773805497143836	0.6888780097046	5.60365615365352e-05	0.0581248868272127
AVPR2	X4815	O7556	arginine vasopressin receptor 2	0.226329757522868	0.914582865051819	0.00046962553797996	0.0111883674597391
C4orf27	X4823	O1251	histone PARylation factor 1	0.554479970420419	0.823562207818047	0.000559091392591263	0.0254716249719085
LGALS3BP	X4825	gi|115553505|dbj|AK236708.1|	lectin, galactoside binding soluble 3 binding protein	0.408523351402628	0.991063429723494	2.78559646226486e-05	0.0182570016035117
LIMD2	X4830	A_72_P416563	LIM domain containing 2	0.648936705249274	0.991063429723494	1.48790522144027e-05	0.0111068576702488
A_72_P251927	X4837	A_72_P251927		0.573789459703544	0.644525109231751	7.2996055490184e-05	0.00810597941548044
gcdH	X4847	O13709		0.307489318079396	0.870209593540504	0.0326238563804416	0.00947488126164178
FAM214A	X4869	A_72_P631310	family with sequence similarity 214 member A	0.292115701386864	0.790532675140705	0.0203423674007711	0.0260002671411166
CN162015	X4903	A_72_P392338		0.29703227642542	0.920000890504771	0.00292910015334483	0.0243882675486459
GLO1	X4905	A_72_P540298	glyoxalase I	0.429137704169386	0.976545294708537	0.0291990768910569	0.102879464296328
C16orf74	X4909	O7199	chromosome 16 open reading frame 74	0.227177045151	0.992628366511241	0.0230213493772702	0.0658165187061562
MALT1	X4911	gi|112770661|gb|DB793854.1|DB79...	MALT1 paracaspase	0.208086068741701	0.791773343298058	0.000319551476104801	0.0128205640508002
LGALS8	X4919	A_72_P445098	lectin, galactoside binding soluble 8	0.617364809776681	0.812713273921486	0.0384389094117884	0.049314786218703
ACTR3	X4928	O11539	ARP3 actin-related protein 3 homolog (yeast)	0.474704717400223	0.97708362836478	1.77653578796448e-05	0.0252292905768474
CD27	X4929	O180	CD27 molecule	0.288429675219617	0.881370302132022	0.000114518324343743	0.00636741231203463
CK458138	X4931	A_72_P267901		0.430850700780933	0.953746553480094	0.0236791081754151	0.0115722710417762
BP160957	X4935	A_72_P370843		0.240964981209852	0.650297249076153	0.00230826280277402	0.00516650024142944
c12orf11	X4937	O10911		0.310641007958864	0.823177815718248	0.000202377040990835	0.00893460507426578
CCHCR1	X4939	OTTSUST00000001464	coiled-coil alpha-helical rod protein 1	0.976137994823073	0.321844179086531	3.40318104856619e-05	0.0389846897843648
AKR1B1	X4949	A_72_P257817	aldo-keto reductase family 1, member B1 (aldose reductase)	0.596273054009329	0.819036977339377	0.000811424889610062	0.0159138253943591
DNMT3A	X4961	O549	DNA (cytosine-5-)-methyltransferase 3 alpha	0.470578393079667	0.857238489728889	0.000224958539296868	0.00488273458336644
LOC782821	X4965	A_72_P406798		0.25081287288845	0.712407611858235	0.000302123174991908	0.0151562794030391
ME3	X4975	A_72_P250467	malic enzyme 3	0.297066871609075	0.995397330957204	0.0042800835434951	0.103079689871153
CD79B	X4979	gi|115553568|dbj|AK239755.1|	CD79b molecule	0.365221289150988	0.823484335276679	4.80736394428233e-05	0.00655975499103295
MOSPD1	X4982	A_72_P226332	motile sperm domain containing 1	0.622526324651267	0.721378598618216	3.24614414648173e-05	0.0115861687920051
MT-ND2	X4984	A_72_P379563	MTND2	0.504163025665777	0.923527584988664	0.000241691515730866	0.525304404403451
BX674550	X5021	CUST_98_PI427286967		0.773659503179036	0.722194418676987	2.71624261447083e-05	0.0194391096783439
AHI1	X5045	A_72_P411298	Abelson helper integration site 1	0.342592664954062	0.939375407305966	0.00840801355727283	0.0070433322872327
LOC100514912	X5053	A_72_P444838		0.534155399260828	0.786883892087053	0.00762505487158203	0.0115215497945431
DGCR2	X5055	O8150	DiGeorge syndrome critical region gene 2	0.886337212720092	0.683103839823452	4.53580269665228e-06	0.0299498482506136
BCAT2	X5056	O9326	branched chain amino acid transaminase 2	0.563994298251337	0.966819981718754	0.000457253888348376	0.0177911603091165
BP161000	X5061	A_72_P348933		0.261091279929947	0.75264631285298	0.000565482015129884	0.0407230984453515
CDKN2D	X5091	A_72_P039921	cyclin-dependent kinase inhibitor 2D	0.231392471631106	0.550440166840643	3.5864936906953e-06	0.0406109354157846
AK344698	X5106	A_72_P428649		0.56103374966814	0.849917758050184	0.000186063730860148	0.0256192112725506
Bok	X5108	O11249	BCL2-related ovarian killer	0.549680436934118	0.703695769584009	0.00114166393142768	0.117332573017308
CRP	X5112	A_72_P246117	C-reactive protein, pentraxin-related	0.346830519657811	0.998113537595386	0.000852589804321618	0.0570678973867136
GLTSCR2	X5113	O7181	glioma tumor suppressor candidate region gene 2	0.76393938689498	0.517271348001689	1.40492519542685e-05	0.0218910850542174
MEF2A	X5122	O13000	myocyte enhancer factor 2A	0.82598266313231	0.989034679143168	0.0102372146337339	0.0416025371476406
LOC515676	X5123	A_72_P262237		0.515352390646728	0.558956611159598	0.0432203818514641	0.0567042328212441
MYCBP2	X5125	O13972	MYC binding protein 2, E3 ubiquitin protein ligase	0.297050294384387	0.982929039618507	3.87063907730398e-05	0.00906247818099116
FANCD2	X5137	A_72_P365713	Fanconi anemia complementation group D2	0.31885427690365	0.838830550091025	6.15112930338894e-05	0.134908142295765
MED23	X5154	A_72_P491420	mediator complex subunit 23	0.812844966418338	0.917654010913911	0.000736639187736667	0.0402331010415519
GMDS	X5156	A_72_P283799	GDP-mannose 4,6-dehydratase	0.282061697668088	0.979818984146691	0.0490048129221245	0.00552034544344427
CNOT6	X5160	A_72_P421999	CCR4-NOT transcription complex subunit 6	0.334734384133107	0.994578020995902	0.00136735020670893	0.0279501507313538
DTWD1	X5179	A_72_P107506	DTW domain containing 1	0.629561902992283	0.792811323299907	0.000971800025496865	0.010450436657898
MKI67	X5190	A_72_P137636	marker of proliferation Ki-67	0.386057253422973	0.732268184688432	0.00173423157151887	0.00957765844753529
CUL2	X5197	A_72_P442544	cullin 2	0.697614707510739	0.991063429723494	0.0203042022172465	0.00902580133524101
LRRC59	X5232	A_72_P081096	leucine rich repeat containing 59	0.478365786836587	0.670637091541948	0.000681952913180776	0.0982488719556492
GOLGA7	X5234	A_72_P506465	golgin A7	0.415252388363283	0.76236699155449	1.90131851323705e-05	0.0560309373349554
MRPL52	X5235	A_72_P651862	mitochondrial ribosomal protein L52	0.429064327528097	0.705857483435894	4.11212976479383e-05	0.04336447459945
LOC100517375	X5240	A_72_P079976		0.484989071509494	0.609956550569234	4.42037297186647e-05	0.00966789150775647
ITPRIPL2	X5241	A_72_P288069	inositol 1,4,5-trisphosphate receptor interacting protein-like 2	0.356956082777009	0.822321170703946	2.66365331090356e-06	0.0143162257670726
HMGA1	X5243	O12183	high mobility group AT-hook 1	0.930752373965107	0.910651708521358	0.000611718452972444	0.00775121391216932
AHNAK	X5261	A_72_P246447	AHNAK nucleoprotein	0.686052288085195	0.792935474012349	0.0135611423045809	0.0425177208047522
ABI1	X5276	A_72_P089351	abl interactor 1	0.417340543096568	0.966289406683979	1.17918228867757e-05	0.0187504616777263
mcm2	X5299	O10777		0.461090009333497	0.992628366511241	0.00929239217131556	0.189531624529072
GNB2L1	X5306	A_72_P396818	receptor for activated C kinase 1	0.972160245608135	0.645272592906958	3.29860448557491e-05	0.00905095716694136
IFT57	X5311	A_72_P335618	intraflagellar transport 57	0.461453532469665	0.788712262579077	0.000105674918852232	0.00880400182926942
ARV1	X5314	A_72_P017441	ARV1 homolog, fatty acid homeostasis modulator	0.860368739061394	0.819583019621918	8.43950566735093e-05	0.0293847882113849
HEMK1	X5318	A_72_P327073	HemK methyltransferase family member 1	0.517541635237083	0.72923439725886	9.12058711211336e-05	0.0107161260686023
Mitd1	X5319	O1075	microtubule interacting and trafficking domain containing 1	0.514093882113607	0.998988934584644	0.0126510058729639	0.00497040863655143
CRELD1	X5347	A_72_P668112	cysteine rich with EGF like domains 1	0.793201975608701	0.912561868644105	0.00934893941756977	0.383521636944788
CDHR4	X5353	A_72_P052836	cadherin related family member 4	0.611008792700005	0.977915758224444	0.0120308265931462	0.285391610486987
hnrpll	X5359	O8367		0.322996105099183	0.839969220864509	1.03948493320636e-05	0.0525177551201263
KIF13B	X5361	A_72_P220127	kinesin family member 13B	0.486687845243338	0.789973171116754	0.00101727004142562	0.00824207814872641
KATNB1	X5363	A_72_P241497	katanin regulatory subunit B1	0.77728944576893	0.646630822441287	0.000111586771031885	0.023863899510514
ACTL6A	X5368	A_72_P092916	actin like 6A	0.240964981209852	0.984641728318365	8.12000307625737e-05	0.0108430119985687
GRB2	X5372	gi|52351933|gb|AY610351.1|	growth factor receptor bound protein 2	0.745012768136959	0.841250696565048	3.80933482683645e-05	0.00918965329455979
ANAPC1	X5380	A_72_P329478	anaphase promoting complex subunit 1	0.457435264613309	0.723790481229379	3.58013246028165e-05	0.0204711180059203
AJ957986	X5384	A_72_P046731		0.518373084066036	0.690754176076946	0.000808534826098924	0.0159858265003273
EIF3I	X5401	O13023	eukaryotic translation initiation factor 3 subunit I	0.322996105099183	0.884781135471881	0.000126904959074981	0.00991124851520902
BCKDHB	X5403	A_72_P693282	branched chain keto acid dehydrogenase E1, beta polypeptide	0.45095577890558	0.862167472588163	0.00180411106606553	0.0652770975516137
CLDN10	X5409	A_72_P049281	claudin 10	0.789154582652296	0.847798918919838	0.0212545096017405	0.288626280682962
CLIC1	X5411	A_72_P244637	chloride intracellular channel 1	0.369952484623679	0.819067791199925	0.000132779393409491	0.00726273557876419
GBP2	X5457	A_72_P532613	guanylate binding protein 2	0.525644560034874	0.956517996271018	0.0344276169505185	0.235557397617731
CDS2	X5459	A_72_P546011	CDP-diacylglycerol synthase 2	0.537066652999759	0.822260752102542	4.02182673668215e-05	0.0304486423670402
A_72_P090326	X5473	A_72_P090326		0.403703224072825	0.849663656191663	0.0409394494403716	0.966615696975816
B4GALT3	X5487	O5342	beta-1,4-galactosyltransferase 3	0.376202745793271	0.793146625685164	7.21672335909838e-06	0.00640006493180059
HNRNPAB	X5492	A_72_P477870	heterogeneous nuclear ribonucleoprotein A/B	0.602223885805961	0.98710112054682	0.00187509478603547	0.0124162257349267
CD14	X5508	A_72_P050971	CD14 molecule	0.532091104943488	0.942230787365169	7.46931415928892e-06	0.0646013961776926
MELK	X5513	A_72_P349918	maternal embryonic leucine zipper kinase	0.520458871406567	0.749227070727627	0.0308749127549224	0.0163916618529276
DDX55	X5524	A_72_P253707	DEAD-box helicase 55	0.713055497006388	0.642539747887055	0.00148884607831946	0.053198481203879
CK451431	X5537	A_72_P432994		0.356956082777009	0.816410410731523	1.95455296215709e-05	0.0527054554877182
CALCOCO2	X5562	A_72_P357763	calcium binding and coiled-coil domain 2	0.454852031121031	0.947721605868337	9.09886493982481e-05	0.0541301669709201
GBAS	X5574	A_72_P250922	glioblastoma amplified sequence	0.575662636795683	0.690754176076946	4.08959482884714e-05	0.017441216986692
LRIT2	X5587	gi|112744736|gb|DB796207.1|DB79...	leucine-rich repeat, Ig-like and transmembrane domains 2	0.446168235936871	0.925266189370609	0.000648813220519917	0.0049687652635234
MARCH9	X5616	A_72_P063291	membrane associated ring-CH-type finger 9	0.387647845816787	0.615616191896505	0.00217143250336201	0.0334267521779809
DNAJC7	X5618	A_72_P179831	DnaJ heat shock protein family (Hsp40) member C7	0.426944773820993	0.878067059255669	0.000252471074008108	0.0210729518344366
CYP4V2	X5619	A_72_P382128	cytochrome P450 family 4 subfamily V member 2	0.558826014999706	0.90056487316799	0.000623981100118719	0.0285070586573253
AK351815	X5629	A_72_P377783		0.802494509174208	0.724172620929298	0.000123439198633081	0.09535841073139
cab39	X5638	O9674		0.831313406411437	0.889758774816998	0.000331090059120223	0.00512261108060173
C22orf39	X5653	A_72_P081471	chromosome 22 open reading frame 39	0.214078867233085	0.862289627736252	0.000736658012467935	0.013013564429085
MBD2	X5662	O9288	methyl-CpG binding domain protein 2	0.471784621594569	0.948783180910134	2.14223323703547e-05	0.00588398260636388
CLK1	X5679	A_72_P659855	CDC like kinase 1	0.71090064950689	0.838563367579246	9.46652745547859e-06	0.0419458324407067
ASCC1	X5685	A_72_P231662	activating signal cointegrator 1 complex subunit 1	0.2990292866065	0.925430568133141	0.000344197671094176	0.0108031356221158
C3orf72	X5686	O13203	FOXL2 neighbor	0.377179965365104	0.935592809922458	0.000740845873204638	0.270275153922922
Lars2	X5690	O4773	leucyl-tRNA synthetase 2, mitochondrial	0.225067138601424	0.996623911076398	0.00792790354206284	0.0121237214932058
COQ10B	X5703	A_72_P419329	coenzyme Q10B	0.227177045151	0.818837603646591	0.00445385454470162	0.0234656405516585
GPI	X5707	A_72_P146806	glucose-6-phosphate isomerase	0.282495109559061	0.602307866880956	0.00235969063622214	0.0222092232412795
lysmd1	X5709	O11907		0.69941500596482	0.686781695885555	5.70323245314422e-06	0.0404748271620981
ARGLU1	X5715	A_72_P049361	arginine and glutamate rich 1	0.490633840383667	0.381513567830909	2.18946670972051e-05	0.0157213971395526
LOC100519229	X5720	A_72_P061741		0.38301272393382	0.633801600062367	0.000875347352656328	0.0226485903559549
GUCA1B	X5725	A_72_P530745	guanylate cyclase activator 1B	0.282406244702152	0.940938126033345	0.00561931104485045	0.0117554241829558
JAK1	X5737	A_72_P589356	Janus kinase 1	0.291154176355327	0.909719210069379	3.58763497048066e-05	0.0112190190381471
DDX6	X5746	A_72_P323938	DEAD-box helicase 6	0.925528354476126	0.97193218335632	1.71162577404691e-05	0.0262463928057713
ANKRD12	X5752	A_72_P188236	ankyrin repeat domain 12	0.465446015939025	0.924432047364272	0.00554934016482436	0.00579821041338353
DLST	X5753	A_72_P077536	dihydrolipoamide S-succinyltransferase	0.565909835858601	0.995714242536516	3.03679128638554e-05	0.00870234650781313
CD46	X5758	A_72_P441544	CD46 molecule	0.926214993634392	0.836163286481497	0.0250747759229896	0.104885181324915
KLF3	X5761	A_72_P445128	Kruppel-like factor 3 (basic)	0.616419090141154	0.656895156760008	0.0112573226584218	0.0224255446669691
MPP1	X5770	O37	membrane palmitoylated protein 1	0.973748192615314	0.710111006227543	1.97495745803091e-05	0.111416999734198
ID4	X5785	A_72_P278429	inhibitor of DNA binding 4, HLH protein	0.208086068741701	0.97193218335632	2.06126513326242e-05	0.00488273458336644
LACTB	X5801	A_72_P250812	lactamase beta	0.393505502375966	0.558956611159598	0.000127055533173103	0.00725107568905578
DEGS1	X5813	A_72_P577428	delta(4)-desaturase, sphingolipid 1	0.761798887172311	0.974443185017549	1.50027296181965e-05	0.0425177208047522
COX2	X5822	O5218	cytochrome c oxidase subunit II	0.927036858527202	0.472402557036472	0.000101282368217542	0.0810516824130496
DY405885	X5826	A_72_P285209		0.270826673608782	0.982350433487204	0.0114054853706356	0.472289083718241
DHRS11	X5830	A_72_P352423	dehydrogenase/reductase (SDR family) member 11	0.37388611992478	0.75639733323243	2.52190930671681e-05	0.0148283505122143
DB801386	X5832	A_72_P288944		0.387647845816787	0.963743266303323	0.000554229882133058	0.23377823285763
ADD3	X5833	A_72_P341833	adducin 3	0.277899764912072	0.681778593145839	0.0357698577523871	0.0471047870648988
CTNNB1	X5835	A_72_P538553	catenin beta 1	0.344821674092868	0.990531962996792	2.43232449802286e-05	0.0151666050872779
LOC100512344	X5847	A_72_P326753		0.416926021047802	0.991058057306474	2.03491389446814e-05	0.0447573136630405
MAEA	X5856	gi|40483181|gb|BP463943.1|BP463943	macrophage erythroblast attacher	0.2990292866065	0.561015875804338	0.0127474873542312	0.111572285500907
EV973270	X5875	A_72_P237987		0.56114516870527	0.754653340558554	3.63922037749051e-05	0.106500889976586
MYBPH	X5879	gi|74136760|ref|NM_001033014.1|	myosin binding protein H	0.904389405346351	0.792397585698659	1.79397543769991e-05	0.0623222529699533
CPR2	X5880	A_72_P115231		0.904355711178613	0.993442057278776	0.0349136630122924	0.233933159336791
CN157784	X5882	A_72_P028766		0.592015607727372	0.96672331866949	0.0222314751962935	0.202477903763186
B2M	X5889	A_72_P725653	beta-2-microglobulin	0.307311022055622	0.958968158377654	8.18540816163835e-05	0.00591472969802604
KIAA0057	X5896	A_72_P010426		0.33323150788575	0.878315808190171	0.00106208292369412	0.00745029625301019
GNPNAT1	X5909	A_72_P582976	glucosamine-phosphate N-acetyltransferase 1	0.227177045151	0.855660809751663	0.00319333349245945	0.00838284267362762
IL32	X5915	gi|74260521|gb|BW984869.1|BW984869	interleukin 32	0.56103374966814	0.823177815718248	0.000402662240516864	0.0212164438509241
LGALS9	X5924	A_72_P552166	lectin, galactoside binding soluble 9	0.859470145253913	0.645566933494172	0.00781477495348038	0.00679927080726818
hnrnpm	X5933	O1537		0.59870726290839	0.835901187533308	0.000110952660552242	0.0181666631679257
GRN	X5949	A_72_P381693	granulin	0.490949947570302	0.606100270582462	0.000583565076040042	0.0235260500489163
Hiat1	X5966	O8621		0.26797171673531	0.855003896420678	1.70511893826746e-05	0.0255108702583474
C3orf75	X5967	A_72_P243142	elongator acetyltransferase complex subunit 6	0.672323067376769	0.65000046764815	2.94568088441019e-05	0.0138488897991369
ITGB1BP2	X5968	O12832	integrin subunit beta 1 binding protein 2	0.478365786836587	0.998796574110162	0.0122063921740745	0.0360501514006658
HOOK2	X5973	A_72_P239937	hook microtubule-tethering protein 2	0.508765955612113	0.765085927646882	0.0174847086112952	0.346042680280399
GP36B	X6011	A_72_P063711		0.408430774626076	0.983757966401365	1.06985947743353e-05	0.0292914086513556
GPHN	X6021	A_72_P370173	gephyrin	0.564219759922279	0.824095972844575	3.40318104856619e-05	0.0577395897914585
KLHDC9	X6022	O5350	kelch domain containing 9	0.51649196181979	0.704739482635036	0.0148596188559795	0.115543460542933
DNAJC2	X6023	A_72_P349733	DnaJ heat shock protein family (Hsp40) member C2	0.53557689220762	0.896906324389758	0.00516216251697885	0.0183595377538323
CK449453	X6024	A_72_P329153		0.960640429896269	0.839881832521546	0.0441459896847298	0.00625726175943466
ARRB2	X6031	A_72_P057981	arrestin beta 2	0.912187218091665	0.993729438628108	9.56838562980829e-06	0.0588127114851682
DEF6	X6036	A_72_P476934	DEF6, guanine nucleotide exchange factor	0.498856703312186	0.810190745903498	1.34405497895022e-05	0.0148303251627942
FNDC3B	X6039	A_72_P108361	fibronectin type III domain containing 3B	0.876084888387441	0.923527584988664	0.0054901246975043	0.0492009872899041
DAPL1	X6042	A_72_P087951	death associated protein like 1	0.523451421609111	0.606100270582462	0.000446409415155079	0.00726273557876419
ATP6V0A1	X6053	O12805	ATPase H+ transporting V0 subunit a1	0.876381367783938	0.907689145105677	0.00876661243726319	0.0149225701634165
DNAJC25-GNG10	X6060	O11509	DNAJC25-GNG10 readthrough	0.597854058357132	0.989034679143168	1.83656672871502e-05	0.0259534090408871
CNOT1	X6073	A_72_P089261	CCR4-NOT transcription complex subunit 1	0.244755498254595	0.861875631420317	0.00153666311555849	0.00480525631576625
ADAM9	X6077	A_72_P061216	ADAM metallopeptidase domain 9	0.309463048096108	0.874737604965008	0.00601192055414593	0.00508198056494836
ACSL4	X6088	gi|84619523|ref|NM_001038694.1|	acyl-CoA synthetase long-chain family member 4	0.337798224209866	0.954573674817485	1.70511893826746e-05	0.02202388411362
GNAI2	X6109	A_72_P348058	G protein subunit alpha i2	0.468807287176011	0.855003896420678	4.87254400408027e-06	0.0122933363879974
H2-T24	X6114	A_72_P208107	histocompatibility 2, T region locus 24	0.390513335770467	0.837752942265944	6.74309867269918e-06	0.00516650024142944
MLH3	X6118	A_72_P163151	mutL homolog 3	0.384517084896521	0.836928106352661	0.00851033159641107	0.00470399005563945
IL-1beta	X6132	A_72_P463511		0.678131304924811	0.996235566635688	0.0111298046394226	0.976853741582721
C5ar1	X6135	O12027	complement component 5a receptor 1	0.721701511312828	0.776335810652994	2.03708106001824e-06	0.0604597196276888
CRY2	X6137	A_72_P141241	cryptochrome circadian clock 2	0.54451556973283	0.957231919259514	0.000795236675253679	0.00793957713873753
MRPL2	X6138	A_72_P432134	mitochondrial ribosomal protein L2	0.342758254016498	0.960510040561388	0.00563928703035066	0.00973067210035265
KDM4C	X6144	A_72_P257987	lysine demethylase 4C	0.856312185066921	0.989437025551034	0.00556963691582546	0.00526459526119377
C6orf62	X6149	O12473	chromosome 6 open reading frame 62	0.395834640627801	0.645566933494172	0.00488277793158927	0.0109589510850589
msrB2	X6155	O2925		0.380544000220513	0.799311117666333	0.000272443896668925	0.0160689735442413
FIG4	X6157	A_72_P039841	FIG4 phosphoinositide 5-phosphatase	0.457563903248484	0.506027038002833	1.6414395896609e-05	0.0425859165079664
FCGR2B	X6161	gi|74136758|ref|NM_001033013.1|	Fc fragment of IgG receptor IIb	0.342592664954062	0.683103839823452	0.00999889007292595	0.0384813418884207
FAM160B1	X6162	A_72_P579787	family with sequence similarity 160 member B1	0.396885854858938	0.847608521419808	0.000541175859836633	0.0113496196356258
H4	X6163	A_72_P443617		0.407687481400606	0.757293816372367	7.14877831202108e-06	0.020927789597779
GCFC1 intron	X6171	A_72_P417829		0.476967111101678	0.72405725118112	0.00526919514878197	0.00714808626005488
lbh	X6173	O3615		0.423062597992963	0.742758968112254	0.000169441778784369	0.0164597410926425
COQ3	X6181	A_72_P715693	coenzyme Q3, methyltransferase	0.645532518492363	0.718656465836033	0.0022086207085148	0.0998882567115111
Camkk1	X6197	O13469	calcium/calmodulin-dependent protein kinase kinase 1	0.447431742777711	0.983840732178785	1.13512717741306e-05	0.00745029625301019
DY407068	X6200	A_72_P146211		0.950499842805808	0.681778593145839	0.0371262691399021	0.0821930741681685
EVI2A	X6204	O4352	ecotropic viral integration site 2A	0.448539929219134	0.912561868644105	1.64174555171863e-05	0.0672370308802027
EHMT2	X6245	A_72_P501745	euchromatic histone-lysine N-methyltransferase 2	0.245587605791328	0.970333351836637	0.00301976851417284	0.00488273458336644
ARHGAP25	X6246	A_72_P422764	Rho GTPase activating protein 25	0.348810735188077	0.897567372800968	0.000673857765655379	0.00537217969454915
MFGE8	X6247	gi|115555311|dbj|AK233926.1|	milk fat globule-EGF factor 8 protein	0.919481923862063	0.794991407928282	0.00157109809136121	0.0303842125219061
AK344442	X6252	A_72_P410983		0.990587209001893	0.652694772682652	1.15425424023516e-05	0.105762709600935
LDLR	X6255	A_72_P255277	low density lipoprotein receptor	0.276379723880052	0.631678755047945	0.0160732506938713	0.00488273458336644
BX675220	X6263	A_72_P208917		0.311147239960147	0.6856795366836	4.26394781704803e-05	0.00932356705889894
GIYD2	X6265	O11577	SLX1 homolog B, structure-specific endonuclease subunit	0.450978417031913	0.999170110470174	2.61800215663302e-05	0.0444215168876103
ITGB5	X6276	A_72_P033641	integrin subunit beta 5	0.7322872426799	0.735553182735701	0.0241597623576735	0.0150019397935588
DDT	X6281	A_72_P488757	D-dopachrome tautomerase	0.573068590646815	0.646630822441287	2.0123552571597e-05	0.00672124998933098
IL18BP	X6285	gi|54508698|gb|CJ013160.1|CJ013160	interleukin 18 binding protein	0.635202850027015	0.72405725118112	3.5864936906953e-06	0.0149225701634165
IQSEC1	X6291	A_72_P093381	IQ motif and Sec7 domain 1	0.533567892531678	0.875925823223667	1.81648025661842e-05	0.0389580682404088
BCL10	X6294	A_72_P223297	B-cell CLL/lymphoma 10	0.793513109569586	0.876171240752867	1.84101173446332e-05	0.0209989981969848
C9orf103	X6296	O8201	idnK, gluconokinase homolog (E. coli)	0.227177045151	0.721378598618216	0.000333019567270292	0.00827282329188449
APOO	X6310	A_72_P350828	apolipoprotein O	0.656048946442807	0.812713273921486	0.000258484125258554	0.0570965794435918
MLF2	X6315	A_72_P455246	myeloid leukemia factor 2	0.339638423382361	0.974443185017549	0.00035490633096718	0.00727196837206907
ATG7	X6318	A_72_P046131	autophagy related 7	0.282495109559061	0.732268184688432	1.08832105804375e-05	0.0205943255405378
CK449897	X6320	A_72_P038441		0.442742446513835	0.995397330957204	0.00014927581190546	0.0426746798830968
LOC100518347	X6355	A_72_P236917		0.818143900273367	0.818581751423274	7.36520935857178e-05	0.0159960853791226
GZF1	X6363	A_72_P501854	GDNF inducible zinc finger protein 1	0.284854065908557	0.870636423186589	0.0323765709891107	0.00903749867553661
APITD1	X6371	O1884	apoptosis-inducing, TAF9-like domain 1	0.699195538823657	0.560527713694475	0.00795294910482906	0.00942798570806255
FAM166A	X6373	A_72_P382493	family with sequence similarity 166 member A	0.801901827833424	0.682858033800844	0.0198620878163602	0.0118597953380732
CD274	X6379	gi|115550965|dbj|AK238826.1|	CD274 molecule	0.260746629506083	0.837648614342584	7.93898864368538e-05	0.00579821041338353
CR940191	X6385	CUST_12_PI427286967		0.583988560198766	0.727481929650896	5.03896992263431e-05	0.0388067385454629
FYN	X6388	A_72_P304244	FYN proto-oncogene, Src family tyrosine kinase	0.415190569418795	0.749227070727627	0.000867827938771133	0.0100808523969555
IFIT5	X6389	A_72_P489831	interferon induced protein with tetratricopeptide repeats 5	0.600964722978596	0.606926367640078	5.68021710154736e-05	0.0402145336476765
CCM2	X6403	A_72_P358023	CCM2 scaffolding protein	0.37818404512987	0.714877616971636	0.000569041799226688	0.00906346126216121
KIAA0052	X6413	A_72_P190411	Ski2 like RNA helicase 2	0.607174241405332	0.929879009544634	0.00440047402923329	0.0303294838389265
CREBBP	X6425	gi|57546151|gb|AY862387.1|	CREB binding protein	0.354041531211912	0.844493380220911	0.0222192695310027	0.00736393305759873
DY435811	X6434	A_72_P101071		0.294577453491316	0.941525545121519	7.12898783331069e-05	0.0274950725894028
MDM2	X6440	A_72_P303004	MDM2 proto-oncogene	0.692630104017326	0.65157636429801	0.022406030532309	0.012764967732402
AK239840	X6442	A_72_P392383		0.525764798037073	0.520901396969443	0.00014097009051433	0.00497040863655143
DUSP12	X6453	A_72_P110231	dual specificity phosphatase 12	0.59287632183403	0.710111006227543	4.37846009867616e-05	0.0657432242303669
ARID4B	X6455	O10416	AT-rich interaction domain 4B	0.300543873093526	0.939375407305966	1.10901202055628e-05	0.00720146031627258
LOC100157531	X6459	A_72_P016901		0.315930989148635	0.607247660502626	1.85782577623763e-05	0.00683700002948996
C1orf186	X6468	O1119	chromosome 1 open reading frame 186	0.579185735387887	0.703835333797797	7.79624872352785e-06	0.0360352214512767
FADD	X6471	gi|72535209|ref|NM_001031797.1|	Fas associated via death domain	0.501993207816929	0.950016939767677	0.000601898177121833	0.0330042328441718
GPM6B	X6482	A_72_P740764	glycoprotein M6B	0.784064864056323	0.741737698653003	0.0360855986836063	0.077386398827576
AK345412	X6485	A_72_P027246		0.794011545487753	0.586109355692082	3.84040356789246e-06	0.00804974543080461
C17H8orf40	X6487	A_72_P282919		0.59484821125144	0.893158274385712	9.22786672828558e-06	0.0513742420161769
CDK16	X6494	O12896	cyclin-dependent kinase 16	0.55770455794333	0.930541136110724	0.000632355801664162	0.0108031356221158
CCT7	X6500	A_72_P006826	chaperonin containing TCP1 subunit 7	0.82012156624786	0.678481808779257	0.0469827040812199	0.0295177439047819
INTS8	X6509	O8727	integrator complex subunit 8	0.245581255526561	0.842962840572568	0.00058135523805735	0.016231040309435
LONP1	X6524	A_72_P131786	lon peptidase 1, mitochondrial	0.801140977831838	0.458305416349106	0.000157976965710952	0.0106673293421109
Aprt	X6527	O7201	adenine phosphoribosyltransferase	0.907545393010043	0.642943155843877	0.000226121836361893	0.0359576444942142
F1S014	X6538	A_72_P442594		0.564031166525953	0.932137487883436	1.4626734275419e-05	0.00876057378005456
CPEB2	X6554	A_72_P288809	cytoplasmic polyadenylation element binding protein 2	0.976137994823073	0.990306065498785	8.39438452889945e-06	0.0634862670007971
CD99	X6557	gi|47522639|ref|NM_213925.1|	CD99 molecule	0.411539731640315	0.698144413246921	7.86931186793407e-05	0.00502500161577103
APBB1IP	X6566	A_72_P380473	amyloid beta precursor protein binding family B member 1 interacting protein	0.766122677021247	0.996383985818868	5.51685913710789e-06	0.0326246479183246
DDX46	X6569	A_72_P211882	DEAD-box helicase 46	0.883996381130927	0.971223909638316	0.00860851783094411	0.016988141860278
E4F1	X6577	O12149	E4F transcription factor 1	0.356956082777009	0.849663656191663	0.000948894088861464	0.00804974543080461
MAVS	X6579	A_72_P118786	mitochondrial antiviral signaling protein	0.5052779119074	0.924125749385226	7.3092292852239e-05	0.0186070120669681
AEN	X6598	A_72_P437544	apoptosis enhancing nuclease	0.330020171344954	0.996745014978814	0.00362364376681031	0.0440636893418031
MIB1	X6599	A_72_P206332	mindbomb E3 ubiquitin protein ligase 1	0.502206144832305	0.76985010260336	4.80626731481289e-05	0.0650270841449962
CEND1	X6617	A_72_P232562	cell cycle exit and neuronal differentiation 1	0.40018758660967	0.834331811851634	0.00309584767197226	0.582554933762676
MTMR14	X6622	A_72_P116656	myotubularin related protein 14	0.964202996492608	0.681003241437178	5.62869098965466e-06	0.0177069719874401
FAM111B	X6625	A_72_P308238	family with sequence similarity 111 member B	0.599064246828241	0.244576030097011	0.022956880043673	0.507103055332554
HSPA5	X6632	A_72_P205757	heat shock protein family A (Hsp70) member 5	0.642679189071519	0.606926367640078	0.000438856284876931	0.0147282876103926
CD3E	X6635	A_72_P165731	CD3e molecule	0.791903700633041	0.732367776655213	6.33266850294973e-05	0.0331217827631546
KBTBD4	X6637	O10164	kelch repeat and BTB domain containing 4	0.401498579169432	0.870766006920909	0.000215631042305141	0.0091183356898231
ALG5	X6647	A_72_P591764	ALG5, dolichyl-phosphate beta-glucosyltransferase	0.461284524821398	0.940414816021239	0.00150744286797586	0.0192095877796746
Crebzf	X6656	O12787	CREB/ATF bZIP transcription factor	0.527460627148403	0.842962840572568	0.000189609195395502	0.00783696351858238
A_72_P010931	X6677	A_72_P010931		0.536195073391916	0.985012433779609	0.0310040275455811	0.0713133878827327
c12orf41	X6681	O262		0.477354608440826	0.732268184688432	0.000390835482043859	0.00738019716445173
KDSR	X6682	A_72_P294874	3-ketodihydrosphingosine reductase	0.356956082777009	0.932319762069083	0.000103195918756222	0.0145684687100744
ANKRD13A	X6697	A_72_P141056	ankyrin repeat domain 13A	0.454450410410525	0.994578020995902	2.92510863382139e-06	0.0432908038410161
LOC100270710	X6699	O9614		0.333801107856484	0.938224573787715	0.00393363483327194	0.0111807184104088
LOC100521231	X6703	A_72_P049771		0.914816123285897	0.927392474744981	4.22468838174737e-05	0.032339152010529
A_72_P407868	X6713	A_72_P407868		0.291154176355327	0.988443643137606	0.000102715354415458	0.0223268673168769
C17H20orf106	X6714	A_72_P243242		0.503260736220739	0.764765986876308	0.00117438125884399	0.0122024945455491
ABCC5	X6717	A_72_P166041	ATP binding cassette subfamily C member 5	0.968288435684538	0.680797015733898	0.0293828469319655	0.0743520497251446
LOC100514609	X6718	A_72_P340588		0.412605227886233	0.739794581062567	0.0430913799696772	0.0102514870311374
LY6G5B	X6719	A_72_P380988	lymphocyte antigen 6 complex, locus G5B	0.665646302536718	0.77917488881733	5.63671168978343e-05	0.0985393664257217
LOC100156903	X6724	A_72_P233732		0.287913312944444	0.630058234783608	0.000429451919172074	0.00671427999133376
A_72_P525220	X6737	A_72_P525220		0.923216181143038	0.92141253475322	0.0362601710022256	0.802982201422931
ALOX12	X6738	A_72_P440316	arachidonate 12-lipoxygenase	0.534303140302322	0.568709731832419	0.000169441778784369	0.146856105206016
C19orf53	X6749	O13915	chromosome 19 open reading frame 53	0.56474489799658	0.66247519797968	0.000105537959528701	0.0162733596262617
C2orf7	X6752	O10605	protease-associated domain containing 1	0.708452654012624	0.642539747887055	0.00386240924070029	0.0479898853968635
ALKBH5	X6798	A_72_P015006	alkB homolog 5, RNA demethylase	0.997672058324506	0.663917161447076	4.37787511665184e-05	0.0103551819487863
Epas1	X6814	O10512	endothelial PAS domain protein 1	0.227177045151	0.790532675140705	0.00982524933286432	0.0247623224946201
MRPL32	X6818	A_72_P564339	mitochondrial ribosomal protein L32	0.464454850024465	0.749227070727627	0.000174334225106789	0.0205281983300806
FKBPL_antisense	X6824	antisens_OTTSUST00000001108		0.508765955612113	0.982929039618507	0.0421688544115128	0.182210094056919
ATXN7L3B	X6826	A_72_P178936	ataxin 7 like 3B	0.695501662119615	0.657652231032379	7.36520935857178e-05	0.0230972577855084
C12orf44	X6832	O6028	autophagy related 101	0.32567830095241	0.997675146288919	0.0396700347839207	0.0551008176053326
ARF5	X6834	A_72_P440781	ADP ribosylation factor 5	0.58830594543021	0.992247690279766	7.81733844366722e-05	0.0124988179550916
AJ963570	X6853	A_72_P049441		0.337616579674462	0.974811428521346	0.00451075188756051	0.0192557274586133
AK350933	X6876	A_72_P229272		0.757893241418792	0.959919931438991	0.0436937272250158	0.614291107704905
HIST2H2BE	X6879	O5429	histone cluster 2, H2be	0.300533891746191	0.709432872731476	2.06508815985847e-05	0.0165161041959306
dedD	X6888	O9457		0.266353679808995	0.344908105437864	0.000195114293585182	0.0105254743765038
CA780140	X6900	gi|26018125|gb|CA780140.1|CA780140		0.305635287049835	0.719756701505434	0.013335717589141	0.108728165284879
HES6	X6901	A_72_P500385	hes family bHLH transcription factor 6	0.488957720803308	0.830625312075809	6.60348047967281e-05	0.00660175827695011
MRPS11	X6912	A_72_P210442	mitochondrial ribosomal protein S11	0.239637642569262	0.885300106107836	0.00305294091484753	0.00936670142229148
CCDC124	X6920	A_72_P151531	coiled-coil domain containing 124	0.306348738804074	0.973250492543458	0.0216762832035348	0.0213384106558841
C19orf43	X6928	A_72_P079171	chromosome 19 open reading frame 43	0.967319641269468	0.812713273921486	4.4027941197431e-05	0.00488273458336644
ESYT2	X6933	A_72_P436949	extended synaptotagmin protein 2	0.578073718519618	0.728980162999169	0.000181051592759076	0.0168603994250668
FHIT	X6934	O3620	fragile histidine triad	0.392033095155524	0.999170110470174	0.0159949733053454	0.00608671029918
c19orf47	X6955	O4292		0.541475622895513	0.868672518422966	0.000363023477672542	0.0285068874689069
Hnrnpc	X6958	O13250	heterogeneous nuclear ribonucleoprotein C (C1/C2)	0.401940166991898	0.955119723276476	0.00198719691817494	0.0475922527604581
HTATIP2	X6962	A_72_P383393	HIV-1 Tat interactive protein 2	0.306209860603345	0.8996792812301	0.000195485261017388	0.00755798322953077
B3GAT3	X6991	A_72_P313563	beta-1,3-glucuronyltransferase 3	0.384096951567707	0.871804601552861	2.52850095964443e-05	0.0114277794205466
EW256015	X6992	A_72_P235297		0.315021530534024	0.950168295965148	0.0126106574801337	0.0322123798114373
FAM193B	X6994	O3944	family with sequence similarity 193 member B	0.336910081892452	0.847608521419808	0.00740117397947341	0.00470399005563945
FLI1	X7003	A_72_P308768	Fli-1 proto-oncogene, ETS transcription factor	0.527002310775398	0.907451272143751	0.000109520500152665	0.00470399005563945
MRPL30	X7015	O13081	mitochondrial ribosomal protein L30	0.909519215594299	0.602307866880956	7.64293847559542e-05	0.0504308746185313
MED6	X7034	A_72_P747850	mediator complex subunit 6	0.658069335328282	0.974204210744909	0.000127732559607378	0.0164848469949444
AGPAT6	X7035	A_72_P440986	glycerol-3-phosphate acyltransferase 4	0.962443584496614	0.839645957211609	3.56650931612626e-05	0.0407931337612096
CUZD1	X7038	gi|115550613|dbj|AK232443.1|	CUB and zona pellucida like domains 1	0.957282740217011	0.602624127505028	0.000386083173482866	0.0164910032635747
DARC	X7043	gi|74255620|gb|BW978780.1|BW978780	atypical chemokine receptor 1 (Duffy blood group)	0.693249308342365	0.870209593540504	4.64068960448979e-06	0.095718575682557
AK237193	X7056	A_72_P333083		0.321907291737657	0.809236873731319	0.00124711925573411	0.00588784714730431
ccdc73	X7059	O9234		0.91311978834264	0.577796267945028	0.000227848684538152	0.116059440914642
AQP3	X7071	O8153	aquaporin 3 (Gill blood group)	0.838653556687933	0.491661824811208	0.0103709445359838	0.256609981837
C7orf49	X7072	A_72_P108426	chromosome 7 open reading frame 49	0.646399831615296	0.683548666446493	0.000512419486077814	0.0126816463170641
Gna12	X7078	O10581	G protein subunit alpha 12	0.541212660827759	0.870209593540504	0.03267747762635	0.0210351038099098
AK350533	X7084	A_72_P140381		0.413068180823273	0.957387757580072	0.000107500068557498	0.00748858270606587
GP1BA	X7093	gi|6728338|gb|AW312468.1|AW312468	glycoprotein Ib platelet alpha subunit	0.684258522819647	0.984455138336984	1.70615233959514e-05	0.0100319903443837
BMI1	X7094	O13754	BMI1 proto-oncogene, polycomb ring finger	0.208086068741701	0.931382432896761	0.00456996619414938	0.00806182041210787
AK235267	X7105	A_72_P157801		0.461983612807914	0.8998795508633	0.0064176579816167	0.121677967819931
BOLA1	X7126	A_72_P293079	bolA family member 1	0.261091279929947	0.678481808779257	0.0242933541857878	0.00700298258318024
HMGN2	X7137	A_72_P402958	high mobility group nucleosomal binding domain 2	0.590012314197005	0.933964493066573	2.83036999958695e-05	0.0206510284525739
CTSZ	X7150	A_72_P157891	cathepsin Z	0.483311279269835	0.741355093422624	0.00596885011348356	0.0345472742065077
AJ944686	X7153	A_72_P410548		0.487634905562983	0.732268184688432	0.000110528495912338	0.0196476449379925
FUT4	X7171	gi|59826511|gb|DN132230.1|DN132230	fucosyltransferase 4	0.53188880419082	0.607603763055439	0.000689145883633669	0.00609904603924383
CCNK	X7191	A_72_P004796	cyclin K	0.61649243719658	0.651489143059188	0.0239953277714014	0.00758655693687009
CDK5RAP2	X7192	A_72_P495170	CDK5 regulatory subunit associated protein 2	0.243128425216693	0.980722568571213	0.00204322520793342	0.00547446690549492
H2AFZ	X7196	A_72_P603603	H2A histone family member Z	0.82412945273087	0.878315808190171	0.000688676211360863	0.0167060905204166
Cdan1	X7201	O5858	codanin 1	0.415252388363283	0.612066634480426	0.000410170814963951	0.00919624943087299
C9orf167	X7221	O7668	torsin family 4 member A	0.366095240850189	0.935146849631213	0.00541454915627968	0.0267808999511109
MCART1	X7225	A_72_P197952	solute carrier family 25 member 51	0.449611981461834	0.904845745229883	7.64709325556922e-05	0.0378893770475343
C11orf73	X7234	A_72_P120391	chromosome 11 open reading frame 73	0.287967161565109	0.946883234148635	0.00414607875531952	0.0102671724442934
CX3CR1	X7235	A_72_P333308	C-X3-C motif chemokine receptor 1	0.61630750653222	0.984081615038801	0.0225579705909212	0.190250705068812
APOOL	X7241	O12028	apolipoprotein O like	0.227177045151	0.853925010868822	0.00176205909591509	0.00924815819631154
ATP6V1C2	X7249	O2880	ATPase H+ transporting V1 subunit C2	0.683201140335891	0.644525109231751	0.00177008965393691	0.0438243709374601
arpc1a	X7278	O11965		0.977587324385347	0.902850689130604	0.000369761204605344	0.0270423825818025
DERL1	X7295	A_72_P226947	derlin 1	0.359335756801082	0.989034679143168	0.0114026522238837	0.00886381816582854
amy2a	X7305	O13517		0.208086068741701	0.922651784447597	4.81812348781734e-05	0.00531933432526533
ATF6	X7320	A_72_P194322	activating transcription factor 6	0.494907522212697	0.453237483876325	0.0323765709891107	0.0630638204610553
METRNL	X7325	A_72_P348108	meteorin, glial cell differentiation regulator-like	0.822877598781597	0.628552068310785	1.78748871429128e-05	0.0756133475388964
A_72_P133541	X7328	A_72_P133541		0.420805802970037	0.886151704166939	0.000132688709243009	0.0227401130171717
EW531823	X7332	A_72_P120561		0.495919789860862	0.678481808779257	0.0149304682587192	0.00869222383652105
AK237435	X7340	A_72_P152171		0.547361822227966	0.721378598618216	0.00052128877723262	0.0101362927015212
LTF	X7349	A_72_P088736	lactotransferrin	0.668994262812261	0.519407979569725	0.0243740068414071	0.571258869801298
CSK	X7350	A_72_P043796	c-src tyrosine kinase	0.558849901704278	0.696413723681457	4.87254400408027e-06	0.0115539274043367
MCM6	X7353	O13892	minichromosome maintenance complex component 6	0.57230253392693	0.749227070727627	0.00146863637129421	0.0213605235185579
CBR4	X7355	A_72_P487784	carbonyl reductase 4	0.670960623742055	0.812713273921486	0.0288659549901051	0.010315265515437
A_72_P435344	X7362	A_72_P435344		0.208086068741701	0.844001592357275	0.00182253166720509	0.00563966443461496
FCER1G	X7371	A_72_P156256	Fc fragment of IgE receptor Ig	0.354344090368979	0.739794581062567	0.000438406054387719	0.0575383648247304
CD81	X7382	A_72_P223412	CD81 molecule	0.427265029370007	0.970125248634538	1.01360676087197e-05	0.00531933432526533
HSD17B8	X7399	A_72_P114756	hydroxysteroid (17-beta) dehydrogenase 8	0.670560080110379	0.615426574355127	5.58686546586795e-06	0.0227895322148375
LOC100522156	X7401	A_72_P133241		0.392793759200139	0.732268184688432	5.17319129397136e-05	0.0360877029166376
ddx10	X7409	O14182		0.461453532469665	0.899115516000655	0.000672178380588759	0.0124574019718668
LCK	X7410	O11768	LCK proto-oncogene, Src family tyrosine kinase	0.864904256360184	0.611361859660344	0.000112530153726113	0.232683094425139
CTCF	X7430	gi|54531894|gb|CJ024380.1|CJ024380	CCCTC-binding factor	0.349847589105122	0.997151457400219	0.00367710947978023	0.0892909612004126
IPO11	X7431	O13945	importin 11	0.740142410311278	0.871854610414318	0.00822874859896549	0.275676971070461
CROT	X7445	gi|115550788|dbj|AK235863.1|	carnitine O-octanoyltransferase	0.892814626079911	0.75639733323243	2.39264773098745e-05	0.0340915634336538
APOBEC3F	X7459	A_72_P554820	apolipoprotein B mRNA editing enzyme catalytic subunit 3F	0.265984747713087	0.854548530961999	0.000321141191911259	0.00479584414242155
AMD1	X7463	O12458	adenosylmethionine decarboxylase 1	0.573924636138414	0.852820807564107	0.00271232730682195	0.00897536415902233
FDX1	X7473	A_72_P177656	ferredoxin 1	0.836966526712156	0.919035557583505	6.110138690709e-05	0.009055219053843
AIMP2	X7478	O12766	aminoacyl tRNA synthetase complex-interacting multifunctional protein 2	0.278148956190396	0.842469650728151	0.0205049507935099	0.092848022866185
EW572907	X7491	A_72_P018466		0.823260596585546	0.797383227113206	0.0358481149205256	0.900745511673402
ARHGAP26	X7513	A_72_P334868	Rho GTPase activating protein 26	0.554433637964632	0.606926367640078	0.00295815174763266	0.0259437350702512
DHRS7	X7514	A_72_P494044	dehydrogenase/reductase (SDR family) member 7	0.876033798006721	0.794833301998639	0.000737382818018409	0.289724506362028
KLHDC3	X7529	A_72_P428721	kelch domain containing 3	0.411917032836307	0.842962840572568	7.52083398481808e-05	0.00827488991715494
BX920538	X7536	CUST_314_PI427286967		0.397394392599249	0.983970128875282	0.000117921117060388	0.0140647455745443
ATP6V1H	X7541	O2249	ATPase H+ transporting V1 subunit H	0.348218412219314	0.823236786516705	6.6846820300354e-05	0.0088368640947997
MAPK6	X7554	gi|2935576|gb|AF050176.1|AF050176	mitogen-activated protein kinase 6	0.881445871553279	0.889511637694652	5.13365160989556e-05	0.0248805128731124
MTRF1	X7555	A_72_P547886	mitochondrial translational release factor 1	0.459803988958793	0.874024854700242	0.00222267086550914	0.0256686488254243
CPB2	X7563	gi|40436184|gb|BP446117.1|BP446117	carboxypeptidase B2	0.262572098629696	0.661792069435979	0.00388183639720392	0.0100966843674874
FOLR1	X7587	A_72_P223507	folate receptor 1 (adult)	0.920001676404715	0.854930722823647	1.73894017280051e-06	0.0767954264554058
haus4	X7595	O9458		0.963247987643257	0.870766006920909	6.13265567465226e-05	0.0313609402325118
LOC100521784	X7597	A_72_P394498		0.991484713410199	0.660203911993458	1.01234117648959e-05	0.0202782688630239
ICAM-2	X7598	A_72_P232837		0.498097781301657	0.823285258497881	9.20991635607181e-05	0.0100047763333566
DY437398	X7620	A_72_P355913		0.208086068741701	0.529782565590599	0.000222902962170846	0.00497055945479799
KLC4	X7632	A_72_P477218	kinesin light chain 4	0.880814913743078	0.732268184688432	7.83315807357096e-06	0.0423076222575604
CDK5RAP1	X7643	A_72_P449707	CDK5 regulatory subunit associated protein 1	0.401546272801749	0.847608521419808	0.00203340854552312	0.021538923362063
C15orf61	X7658	A_72_P005716	chromosome 15 open reading frame 61	0.47521644085907	0.862572193226302	0.0012342177028543	0.0068996581190757
GPIIB	X7669	A_72_P303309		0.766976094417228	0.688584171068847	0.0470490075133239	0.137678684883491
MACF1	X7689	A_72_P012281	microtubule-actin crosslinking factor 1	0.256665228483547	0.922949995605611	0.000922542993701071	0.00594161085659628
GLUL	X7691	A_72_P554186	glutamate-ammonia ligase	0.943092259497774	0.85944104385743	0.00647159638912789	0.161254813406995
EIF4E3	X7696	A_72_P074686	eukaryotic translation initiation factor 4E family member 3	0.277899764912072	0.764146429241866	0.000374862208947322	0.05633267893875
CPT1A	X7710	A_72_P443903	carnitine palmitoyltransferase 1A	0.469429390068548	0.87267495815011	0.000292146120296557	0.469914717183826
FBXL5	X7712	A_72_P085826	F-box and leucine-rich repeat protein 5	0.985484398274601	0.73789307225615	0.000221159942013264	0.168854330389512
GK5	X7726	O2210	glycerol kinase 5 (putative)	0.421295058376693	0.606100270582462	0.000109793827802406	0.176933821086079
Fam178a	X7727	O2611	SMC5-SMC6 complex localization factor 2	0.669913846492282	0.614484660150015	0.0176252588206708	0.0324982343733749
LOC100154661	X7729	A_72_P008421		0.524555520141254	0.977211902248691	3.87401175915315e-06	0.00636741231203463
MSMB	X7735	A_72_P405918	microseminoprotein, beta-	0.405187958213674	0.939375407305966	0.00146061978456402	0.0334893990774928
LOC100516136	X7738	A_72_P038106		0.822334602194328	0.864789473078827	2.7379785114147e-05	0.0229702561599686
CSRNP1	X7740	A_72_P351818	cysteine and serine rich nuclear protein 1	0.533567892531678	0.818300892490907	1.36184913809848e-05	0.00924042765784823
DDX3X	X7744	A_72_P196438	DEAD-box helicase 3, X-linked	0.585801241316618	0.937889568234736	3.29860448557491e-05	0.0468718157689207
LOC100526084	X7745	A_72_P170891		0.348474652028684	0.963743266303323	0.000229495602876371	0.0118038059614339
FMR1	X7758	A_72_P506100	fragile X mental retardation 1	0.26797171673531	0.956621996640829	3.85942954200324e-05	0.0149889971635547
IGSF1	X7773	A_72_P112381	immunoglobulin superfamily member 1	0.984996143362791	0.871368792696137	0.0135718965296225	0.0215769580826101
DR066362	X7788	A_72_P001656		0.528013457109229	0.991063429723494	0.00457804289670239	0.0125878951699409
BQ604738	X7796	A_72_P432819		0.394069523899686	0.931358184829638	6.43272339308751e-05	0.00512512153139651
HK2	X7802	A_72_P203212	hexokinase 2	0.822171023149695	0.663109776627728	0.000994809664585583	0.188814814133445
MUL1	X7807	A_72_P405703	mitochondrial E3 ubiquitin protein ligase 1	0.386133646386986	0.995496802921518	1.86716815227767e-05	0.0173788555142229
MON2	X7822	A_72_P332178	MON2 homolog, regulator of endosome-to-Golgi trafficking	0.502451233048856	0.720018315238153	0.00171792114188373	0.010251055274837
IGHD	X7829	gi|22652290|gb|AF411239.1|	immunoglobulin heavy constant delta	0.538400987061802	0.790532675140705	0.000105882073890845	0.0221673899756122
FAM108B1	X7841	O7920	abhydrolase domain containing 17B	0.549134746616752	0.977108944031296	0.000176031339008966	0.0113746216399356
CYBB	X7847	gi|47523607|ref|NM_214267.1|	cytochrome b-245, beta polypeptide	0.522448570595854	0.770419770650349	3.29255075916554e-05	0.0115433225111859
LDHA	X7848	CUST_478_PI427286967	lactate dehydrogenase A	0.97795980382859	0.91408074025908	8.35794357160056e-05	0.0248805128731124
DTX2	X7849	A_72_P294499	deltex 2, E3 ubiquitin ligase	0.56103374966814	0.972046951153097	5.71324470292542e-05	0.0103938572045893
GPR108	X7856	O9699	G protein-coupled receptor 108	0.260131898129428	0.788629636817986	8.68225378218349e-06	0.0142288360760776
LYPLA1	X7859	A_72_P500423	lysophospholipase I	0.6124739273447	0.606926367640078	0.000613504314972763	0.0510405483117127
LOC100522589	X7869	A_72_P370528		0.516353575278872	0.746463442595593	1.06722566777758e-05	0.0231352183055474
GNG2	X7870	A_72_P056621	G protein subunit gamma 2	0.246328554015255	0.657652231032379	0.000477855748093511	0.00512261108060173
DDAH2	X7877	A_72_P057796	dimethylarginine dimethylaminohydrolase 2	0.429064327528097	0.950016939767677	0.00284202058651458	0.0100156432784352
LOC100525209	X7883	A_72_P066206		0.868989219029591	0.706289589661425	3.64453715345374e-06	0.0170334170677895
LOC100513099	X7892	A_72_P356093		0.577984492713723	0.997675146288919	6.10944893739049e-05	0.0416961716924504
CHD2	X7905	A_72_P101456	chromodomain helicase DNA binding protein 2	0.454450410410525	0.948783180910134	3.84675647951171e-05	0.00665405910304243
BAP1	X7910	O12132	BRCA1 associated protein 1	0.83996055336484	0.519407979569725	1.8971868620471e-05	0.00945230161915223
DUSP14	X7917	A_72_P178511	dual specificity phosphatase 14	0.980309670504159	0.35867968639883	0.00131412139117246	0.0731789083976027
flvcr1	X7933	O6767		0.274635569693251	0.992305434925175	0.00494142804227031	0.00652756683793408
CN155470	X7955	A_72_P141576		0.633368716694918	0.823177815718248	0.000871469866539376	0.00942740933499851
HMGB2	X7958	A_72_P675158	high mobility group box 2	0.973748192615314	0.937329745870635	7.40475794120184e-06	0.0555270290304364
creb3	X7960	O13224		0.619411802727206	0.986729679723376	0.00394755225153127	0.0316721139290147
CHUK	X7961	A_72_P445018	conserved helix-loop-helix ubiquitous kinase	0.551352915736242	0.939375407305966	0.000160825390422658	0.00933284803580657
CASP8	X7979	A_72_P443353	caspase 8	0.611008792700005	0.991063429723494	0.000163546963600415	0.0220499716444203
EMR3	X7986	gi|11503512|gb|BF443420.1|BF443420	adhesion G protein-coupled receptor E3	0.895473431094139	0.606926367640078	0.00426544006768786	0.0357931366019959
IRF2BP1	X7999	A_72_P000681	interferon regulatory factor 2 binding protein 1	0.592933664847178	0.999385246586466	0.000217567812868899	0.00686555811697845
FKBP3	X8004	A_72_P043176	FK506 binding protein 3	0.424533837943823	0.922633428725712	0.00116077545097573	0.0180487822810006
COMMD1	X8030	CUST_102_PI427286967	copper metabolism domain containing 1	0.68165338068234	0.926061538697621	0.000467121395001322	0.00970870114263798
AGPAT4	X8035	A_72_P356343	1-acylglycerol-3-phosphate O-acyltransferase 4	0.871418371547799	0.805940888237632	0.00126721151652484	0.0406267303526696
abhd13	X8037	O13328		0.365033498723206	0.717475786545844	7.8761102376235e-05	0.00624384478621709
A_72_P046211	X8063	A_72_P046211		0.2990292866065	0.982656991811464	1.77360164601088e-05	0.00663419861188097
CK466954	X8074	A_72_P229712		0.972779877857877	0.634889787664974	0.00133541623786054	0.0212194555449578
BX669013	X8079	A_72_P267561		0.515266603282214	0.95498621402347	0.0373418525201287	0.0901202369532092
ELAVL1	X8080	O10370	ELAV like RNA binding protein 1	0.384188043670436	0.830625312075809	0.00107607279531848	0.0257943019138645
IMP3	X8112	A_72_P477740	IMP3, U3 small nucleolar ribonucleoprotein	0.250224983973766	0.977211902248691	0.000112548102302209	0.0121508096812935
HBS1L	X8130	A_72_P491350	HBS1 like translational GTPase	0.295838995166225	0.842469650728151	0.000506568458758189	0.0300463871945289
DY411066	X8153	A_72_P298229		0.767056375278384	0.519407979569725	0.000358174771891209	0.020425063685541
C1orf122	X8161	O7515	chromosome 1 open reading frame 122	0.72729862987269	0.641188162602323	5.98803481323221e-05	0.0102634559772628
A_72_P301009	X8183	A_72_P301009		0.726178549686554	0.739120302773691	0.0328483113416326	0.0750549102807822
ACTR8	X8184	A_72_P709502	ARP8 actin-related protein 8 homolog	0.397136010884637	0.745300375815282	0.000238085666369259	0.0121072340726379
LOC100519625	X8188	A_72_P110621		0.36911104003002	0.971936455902201	0.0495198129589208	0.0583333103111257
DN102309	X8225	A_72_P098131		0.279227005464129	0.931926480718822	0.00319182738258837	0.0275775189568131
ARID1A	X8239	A_72_P403148	AT-rich interaction domain 1A	0.642344815764386	0.984666272962163	3.0400927575776e-05	0.0222476028708793
LRPPRC	X8240	A_72_P190176	leucine rich pentatricopeptide repeat containing	0.823355834795144	0.969703844464993	0.00224539804781436	0.0133823647089468
GNPDA1	X8242	A_72_P196882	glucosamine-6-phosphate deaminase 1	0.366416396424066	0.985154051991133	8.02519360564465e-05	0.0457226998620912
LPCAT4	X8249	A_72_P163716	lysophosphatidylcholine acyltransferase 4	0.306519283476846	0.972046951153097	0.00391078824150385	0.00578323348674348
CDK2AP2	X8253	A_72_P201892	cyclin-dependent kinase 2 associated protein 2	0.914525487693214	0.753765440198946	3.14170860000409e-05	0.0326130914963124
C1orf57	X8261	O12448	nucleoside-triphosphatase, cancer-related	0.991090788140691	0.560096994774595	7.97206070426793e-05	0.211614449427159
KLHL2	X8264	A_72_P139891	kelch like family member 2	0.530280720966686	0.96672331866949	9.85011375899466e-05	0.00727032060130874
ACTA1	X8265	A_72_P790124	actin, alpha 1, skeletal muscle	0.342865705990141	0.896118605257431	0.0135264978941061	0.10651918405542
GSN	X8267	A_72_P560205	gelsolin	0.429965831148996	0.963743266303323	0.00053957346929333	0.0282382883735384
C11orf58	X8288	O10209	chromosome 11 open reading frame 58	0.921237055326249	0.711334708212183	0.000105532704980923	0.0122818421856466
DNAJB11	X8299	A_72_P372653	DnaJ heat shock protein family (Hsp40) member B11	0.49698426490815	0.722531009336253	0.00142254698143	0.0121408178362555
ANKMY2	X8304	A_72_P059316	ankyrin repeat and MYND domain containing 2	0.255665791901137	0.84645763399184	0.00181962687316309	0.0118597953380732
DPH3	X8307	A_72_P500985	diphthamide biosynthesis 3	0.348474652028684	0.999188922755658	0.000898874396457	0.0141837013446194
MRPL18	X8319	A_72_P709800	mitochondrial ribosomal protein L18	0.691586329577582	0.985154051991133	0.00610825602477167	0.0334774263067966
ANKRD42	X8326	A_72_P009031	ankyrin repeat domain 42	0.208086068741701	0.893559153159528	0.00651199356596649	0.0105851727873317
GPSM3	X8332	OTTSUST00000000481	G-protein signaling modulator 3	0.683179905051418	0.927562339177639	2.87775067838933e-06	0.0128502332577088
ES447097	X8333	A_72_P255217		0.33126235701297	0.920085226248153	0.000425529185825689	0.0111068576702488
C13orf18	X8340	O1790	KIAA0226-like	0.506567385697796	0.895988685366577	0.0352583852104219	0.00470399005563945
LOC100525812	X8341	A_72_P205812		0.381339282192648	0.917654010913911	0.00106654117638579	0.0092650214434905
LGTN	X8345	A_72_P115651	ligatin	0.470923033177729	0.602307866880956	0.000289067318282106	0.0111161872329466
AMN1	X8361	A_72_P336148	antagonist of mitotic exit network 1 homolog	0.208086068741701	0.99172394647576	0.0235833254015505	0.0256010362081313
MOBKL3	X8362	A_72_P641513	MOB family member 4, phocein	0.208086068741701	0.919775493623096	0.0245903131951603	0.0187419776496199
AHR	X8392	O9725	aryl hydrocarbon receptor	0.322996105099183	0.606926367640078	0.000260427840621058	0.00590695982985401
DEK	X8414	A_72_P618715	DEK proto-oncogene	0.251675295849017	0.898257133574416	0.0232090595191226	0.00624912630318258
mgrn1	X8424	O4937		0.965220135100017	0.746463442595593	1.31226159117924e-05	0.0342394980672117
C10orf54	X8446	O5175	chromosome 10 open reading frame 54	0.409813103517282	0.65631826674594	5.58709637988458e-06	0.017928251624549
DLD	X8454	A_72_P592144	dihydrolipoamide dehydrogenase	0.499385230527982	0.987909726518184	0.0001833614972429	0.0201925623194829
DNPEP	X8488	A_72_P650079	aspartyl aminopeptidase	0.293409717775372	0.853877993958451	0.000617809946362651	0.00502500161577103
IGKV1-1	X8494	gi|21703156|gb|AF334738.1|		0.261091279929947	0.734050252469071	0.00566551910743664	0.00502500161577103
MLLT3	X8500	gi|115548942|dbj|AK235345.1|	myeloid/lymphoid or mixed-lineage leukemia; translocated to, 3	0.605227425372439	0.82599691476881	0.000756640106154904	0.00773175095222468
AD014	X8512	A_72_P618730		0.961780949063095	0.664306550054084	3.51347899240753e-05	0.010786725214504
GALK2	X8529	A_72_P492801	galactokinase 2	0.400005715587204	0.607603763055439	0.000545752359227809	0.266427009000006
FBXO3	X8534	A_72_P132806	F-box protein 3	0.388711615834437	0.65631826674594	6.45476344153512e-05	0.0362078460448257
MRPS21	X8563	A_72_P039396	mitochondrial ribosomal protein S21	0.248934397965624	0.944328140541418	9.14463902343699e-05	0.0168180953941134
AK3L1	X8571	A_72_P069761	adenylate kinase 4	0.593588713763396	0.922032871052879	0.00432751750796796	0.0230129623434054
IFT43	X8573	A_72_P501879	intraflagellar transport 43	0.397136010884637	0.898639266961137	0.00465661860531272	0.0235067365093083
DY410140	X8580	A_72_P145856		0.596197177068092	0.694304517464288	1.24223393541777e-05	0.0286370368090585
KPNA3	X8584	A_72_P442611	karyopherin subunit alpha 3	0.566051642116149	0.953746553480094	0.000414408928940547	0.00568718280155354
MS4A8B	X8588	O5253	membrane spanning 4-domains A8	0.657304436650735	0.98710112054682	0.000264434477484654	0.0990062638752148
DERL3	X8604	A_72_P278129	derlin 3	0.544487192829988	0.65000046764815	0.000612018820296552	0.00961954354889394
C9orf156	X8608	A_72_P684561	tRNA methyltransferase O	0.434749076608788	0.919775493623096	0.000359775304829765	0.00668078524033943
FANCG	X8627	A_72_P225072	Fanconi anemia complementation group G	0.743535891414804	0.733909343850807	0.000124786383581388	0.0145684687100744
ARF6	X8628	gi|118403827|ref|NM_001078677.1|	ADP ribosylation factor 6	0.254470994655121	0.650297249076153	6.12457646588494e-05	0.00652756683793408
DNAJB12	X8633	A_72_P299589	DnaJ heat shock protein family (Hsp40) member B12	0.922453505250017	0.990531962996792	9.3800944247098e-05	0.0111954872596714
DHX58	X8637	A_72_P213717	DEXH-box helicase 58	0.492859527260174	0.698144413246921	1.86579816360313e-05	0.0555965278189024
CD86	X8648	A_72_P035396	CD86 molecule	0.243626923434894	0.615616191896505	0.0107234703269098	0.00797205520231465
ADAMTSL5	X8649	A_72_P416683	ADAMTS like 5	0.297446476491745	0.892567478832516	0.0316861473590649	0.156343716940812
INSIG1	X8660	A_72_P186291	insulin induced gene 1	0.537542069573468	0.81464645811617	0.00012899892886831	0.00838806000082046
CS	X8665	A_72_P072591	citrate synthase	0.998903030177888	0.823285258497881	1.92762906496139e-05	0.022307158939826
ILVBL	X8667	O12332	ilvB (bacterial acetolactate synthase)-like	0.350415380892118	0.990417016377377	0.0233674382579025	0.0142742574803261
lsm7	X8698	O2663		0.635776861239513	0.717383433450599	0.000141279177956476	0.0102063423524965
BTBD7	X8704	A_72_P074751	BTB domain containing 7	0.902029426380229	0.804881010825428	0.00461131787190694	0.0256015278214392
HK1	X8710	A_72_P541893	hexokinase 1	0.95105084576396	0.606926367640078	0.000112157272211405	0.00598517939151192
Cep110	X8713	O12629		0.603261613078295	0.731293416960931	3.24046008791219e-05	0.0148194813856841
CCND2	X8716	A_72_P035456	cyclin D2	0.872465919476224	0.925266189370609	0.00136253608895357	0.00848529113268218
DN112192	X8719	A_72_P370083		0.597255143245816	0.688584171068847	3.79382486310057e-05	0.170228864720378
DY427559	X8751	A_72_P162536		0.591692420845102	0.922878759085499	0.000956488236404063	0.0189628726534424
AK345527	X8763	A_72_P289754		0.405485652147633	0.946523838505925	0.00309907133119829	0.0055864129172328
LEMD2	X8768	O11832	LEM domain containing 2	0.943776631641502	0.648266743749945	9.74622735584152e-06	0.0610511514241411
FGL2	X8787	A_72_P351123	fibrinogen like 2	0.570407756432717	0.746463442595593	4.96149616645384e-06	0.152829753294507
CDK7	X8821	O4600	cyclin-dependent kinase 7	0.401086006031055	0.893693133445248	0.000223671495255821	0.0128205640508002
HAL	X8827	A_72_P337948	histidine ammonia-lyase	0.328210867867003	0.986865967215715	0.00374541630727558	0.0118400347621404
DDX23	X8833	A_72_P402983	DEAD-box helicase 23	0.694544069640909	0.695500020010665	9.46160945279595e-05	0.0117583521924187
GCLM	X8837	A_72_P228947	glutamate-cysteine ligase modifier subunit	0.767675495496085	0.984081615038801	0.000307225931299499	0.0189409288193012
FBXO31	X8841	A_72_P040611	F-box protein 31	0.773879364689093	0.648582863431011	4.55325473398697e-05	0.0145608050374264
AK347737	X8849	A_72_P406328		0.867232732202673	0.911348112305276	0.0236792107563409	0.0205815557171122
C12orf10	X8866	O8820	chromosome 12 open reading frame 10	0.310933072250656	0.983113767770581	0.0133392950465591	0.027635063850856
N4BP2L1	X8878	A_72_P435029	NEDD4 binding protein 2-like 1	0.993510940084117	0.838563367579246	0.00331338431386471	0.986420372208591
ABHD2	X8882	A_72_P477646	abhydrolase domain containing 2	0.393505502375966	0.688584171068847	1.10677046809854e-05	0.0306789447275641
HSPA13	X8891	A_72_P435494	heat shock protein family A (Hsp70) member 13	0.442236385729611	0.950749706386154	0.00633306401338845	0.022810511583575
LOC100296206	X8898	A_72_P136296		0.827592693583656	0.884781135471881	0.000717520656230245	0.576114687492386
CLEC2D	X8913	gi|59817661|gb|DN123382.1|DN123382	C-type lectin domain family 2 member D	0.771138926054606	0.991063429723494	3.88429500659197e-06	0.0894057009789929
ADAM15	X8918	A_72_P474845	ADAM metallopeptidase domain 15	0.274043125832774	0.561015875804338	1.11453169546527e-05	0.00691232854286715
Hif1an	X8923	O14947	hypoxia inducible factor 1 alpha subunit inhibitor	0.43059589015465	0.917381240626772	0.000161676333225286	0.0132862175641259
CCDC84	X8929	A_72_P065286	coiled-coil domain containing 84	0.525062340096421	0.76985010260336	0.011351403665871	0.0260009730334551
LRRK2	X8944	A_72_P309678	leucine-rich repeat kinase 2	0.572546615108287	0.818581751423274	1.02536985949771e-06	0.0203104641657248
DOLK	X8954	A_72_P023196	dolichol kinase	0.271967365439684	0.996788172937102	0.00141574245262663	0.00502500161577103
CLIP1	X8971	A_72_P639144	CAP-Gly domain containing linker protein 1	0.309463048096108	0.983113767770581	6.08579783992074e-05	0.0105377807238631
C9orf16	X8991	O12271	chromosome 9 open reading frame 16	0.976137994823073	0.77917488881733	1.49879582710585e-05	0.0395762925815617
LAPTM5	X8996	O10689	lysosomal protein transmembrane 5	0.80761558433894	0.868672518422966	4.87254400408027e-06	0.0597804005081278
AK345588	X9014	A_72_P039906		0.788023727880578	0.646215125667296	1.19338438046548e-05	0.0108104094628775
CK458571	X9017	A_72_P140816		0.412185621283111	0.926061538697621	5.93980948781589e-05	0.00526316549368837
CDK2AP1	X9030	A_72_P487988	cyclin-dependent kinase 2 associated protein 1	0.309258258880601	0.852307565811976	0.00206258816663474	0.00646918799246064
LOC100520389	X9032	A_72_P303779		0.227177045151	0.519407979569725	0.0017964946470055	0.0050685884669387
ATP6V1C1	X9059	A_72_P367458	ATPase H+ transporting V1 subunit C1	0.780703158063259	0.602307866880956	0.0116441984712549	0.0128150670324745
EIF2B1	X9066	A_72_P368488	eukaryotic translation initiation factor 2B subunit alpha	0.640556350633906	0.692641945297165	3.70000188912441e-05	0.0152136186864678
GLB1L	X9069	A_72_P132681	galactosidase beta 1 like	0.471175081067702	0.77799864216662	0.000140057504812895	0.045300897874195
MRPS18C	X9078	A_72_P278494	mitochondrial ribosomal protein S18C	0.500610098902293	0.717469351940852	2.9480368055859e-05	0.0147464578151868
MYL12A	X9082	A_72_P743172	myosin light chain 12A	0.885076684859535	0.710111006227543	0.000458228216527419	0.0343580996917057
CGGBP1	X9084	A_72_P415473	CGG triplet repeat binding protein 1	0.570892789234866	0.798350752281733	4.93159661926718e-05	0.0416745488169474
ANAPC2	X9103	O12700	anaphase promoting complex subunit 2	0.346830519657811	0.685951058687725	6.26403295942294e-05	0.00470399005563945
BCOR	X9104	A_72_P465661	BCL6 corepressor	0.821614455157216	0.888529309813513	9.31718472354365e-05	0.0265098556080143
LOC100157996	X9111	A_72_P213622		0.648811354443544	0.721378598618216	1.13745862552517e-05	0.0943767762635449
LPIN2	X9113	A_72_P290574	lipin 2	0.386092208169349	0.407171205578756	1.66379477255314e-06	0.0192577716499595
A_72_P050011	X9176	A_72_P050011		0.227177045151	0.925569830798207	0.026171097944006	0.0055446047638285
fggy	X9197	O10178		0.688307552487608	0.886151704166939	0.000417450339183362	0.935061091787426
myo9b	X9221	O3280		0.37458601856379	0.788712262579077	0.00019419522247737	0.022588914233568
CDKN1B	X9224	O7836	cyclin-dependent kinase inhibitor 1B	0.78567127703259	0.900739230137398	3.47902174358387e-06	0.0256010362081313
LOC100132570	X9225	O12952		0.270138704493305	0.938470435343698	7.51372339751599e-05	0.0614953048796069
HIST1H3I	X9245	A_72_P348138	histone cluster 1, H3i	0.411539731640315	0.710111006227543	0.0119021182913692	0.0138600095257868
BAZ2B	X9260	A_72_P333123	bromodomain adjacent to zinc finger domain 2B	0.659445995149118	0.836056858307355	8.77932062997409e-05	0.0444232681030406
Ccdc47	X9267	O2361	coiled-coil domain containing 47	0.753406675556437	0.833713057784531	0.000136692860402265	0.0459804567626904
A_72_P225167	X9275	A_72_P225167		0.390513335770467	0.858087902063696	9.3800944247098e-05	0.0118398754030206
CSPP1	X9276	A_72_P473985	centrosome and spindle pole associated protein 1	0.956194169077994	0.991063429723494	0.0404157970602617	0.017603807861289
eefsec	X9291	O10804		0.227177045151	0.823285258497881	0.0207506917961176	0.00576749868363647
CDC5L	X9297	A_72_P211707	cell division cycle 5 like	0.404041942570715	0.969388849665263	0.000536746048402795	0.0135419115843734
C20orf196	X9299	O2201	chromosome 20 open reading frame 196	0.354401563941974	0.698144413246921	0.0057765839577699	0.0274308070046994
ERCC1	X9302	A_72_P747210	excision repair cross-complementation group 1	0.583988560198766	0.866002447620648	3.15596373165413e-05	0.00885950438174947
CD34	X9307	gi|116337654|gb|DT324051.1|DT32...	CD34 molecule	0.348474652028684	0.838563367579246	3.62148816649612e-06	0.0922425784445603
[truncated: 8,389 more rows]

## Sheet: Classes_284
GENE SYMBOL	num_TRiX	Agilent_ProbeName	GENE DESCRIPTION	LPS_00H	LPS_01H	LPS_04H	LPS_24H	Class
[truncated: 284 more rows]

[truncated: 1 more sheets: Classes]
