# Supplementary material for: Time course study of the response to LPS targeting the pig immune gene networks
Source: BMC Genomics. 2017 Dec 22;18:988. doi: 10.1186/s12864-017-4363-5 (PMC5741867; doi:10.1186/s12864-017-4363-5)
Supplement: Supplementary file 3 — List of 284 unique genes differentially expressed in list (List1) included in non-generic biological functions (n=30). Generic biological functions include functions such as morphogenesis, transcription, locomotion. Gene name: name of the gene; Gene description: informations on the gene’s molecular function; Cluster: cluster in which the gene is classified by HAC; Time point: time measurement where the gene is DE; Expression: whether the DEG is up or down-regulated. (XLSX 21.2 kb) [file 12864_2017_4363_MOESM3_ESM.xlsx]

## Sheet: List1
GENE SYMBOL	Gene Description	Cluster	Time point	Expression
ALOX12	arachidonate 12-lipoxygenase	1	1	UP-regulated
JUNB	jun B proto-oncogene	1	1	UP-regulated
TNFAIP3	TNF alpha induced protein 3	1	1	UP-regulated
CCL20	C-C motif chemokine ligand 20	1	1	UP-regulated
CXCL5	C-X-C motif chemokine ligand 5	1	1	UP-regulated
NFKBIA	NFKB inhibitor alpha	1	1	UP-regulated
LTA	lymphotoxin alpha	1	1	UP-regulated
EDN1	endothelin 1	1	1	UP-regulated
GYG1	glycogenin 1	2	4	UP-regulated
PDXK	pyridoxal (pyridoxine, vitamin B6) kinase	2	4	UP-regulated
RETN	resistin	2	4	UP-regulated
C3	complement component 3	2	4	UP-regulated
IL27	interleukin 27	2	4	UP-regulated
TLR4	toll like receptor 4	2	4	UP-regulated
IL1RN	interleukin 1 receptor antagonist	2	4	UP-regulated
ICAM1	intercellular adhesion molecule 1	2	4	UP-regulated
CXCL13	C-X-C motif chemokine ligand 13	2	4	UP-regulated
C3AR1	complement component 3a receptor 1	2	4	UP-regulated
FAS	Fas cell surface death receptor	2	4	UP-regulated
SOD2	superoxide dismutase 2, mitochondrial	2	4	UP-regulated
ACAD8	acyl-CoA dehydrogenase family member 8	3	4	DOWN-regulated
ACOX3	acyl-CoA oxidase 3, pristanoyl	3	4	DOWN-regulated
ACTR3B	ARP3 actin-related protein 3 homolog B (yeast)	3	4	DOWN-regulated
AES	amino-terminal enhancer of split	3	4	DOWN-regulated
ANXA2	annexin A2	3	4	DOWN-regulated
APOBEC3F	apolipoprotein B mRNA editing enzyme catalytic subunit 3F	3	4	DOWN-regulated
ARHGAP26	Rho GTPase activating protein 26	3	4	DOWN-regulated
ATP6AP1	ATPase H+ transporting accessory protein 1	3	4	DOWN-regulated
ATP6V1H	ATPase H+ transporting V1 subunit H	3	4	DOWN-regulated
BCL7C	B-cell CLL/lymphoma 7C	3	4	DOWN-regulated
CCDC47	coiled-coil domain containing 47	3	4	DOWN-regulated
CD53	CD53 molecule	3	4	DOWN-regulated
CHID1	chitinase domain containing 1	3	4	DOWN-regulated
CMTM7	CKLF like MARVEL transmembrane domain containing 7	3	4	DOWN-regulated
CTSF	cathepsin F	3	4	DOWN-regulated
CYB5R4	cytochrome b5 reductase 4	3	4	DOWN-regulated
CYBB	cytochrome b-245, beta polypeptide	3	4	DOWN-regulated
DDX41	DEAD-box helicase 41	3	4	DOWN-regulated
ECH1	enoyl-CoA hydratase 1, peroxisomal	3	4	DOWN-regulated
ECHS1	enoyl-CoA hydratase, short chain, 1, mitochondrial	3	4	DOWN-regulated
EIF2B1	eukaryotic translation initiation factor 2B subunit alpha	3	4	DOWN-regulated
EOMES	eomesodermin	3	4	DOWN-regulated
FUCA2	fucosidase, alpha-L- 2, plasma	3	4	DOWN-regulated
FUS	FUS RNA binding protein	3	4	DOWN-regulated
GALE	UDP-galactose-4-epimerase	3	4	DOWN-regulated
GALK2	galactokinase 2	3	4	DOWN-regulated
GAS6	growth arrest specific 6	3	4	DOWN-regulated
GNAI2	G protein subunit alpha i2	3	4	DOWN-regulated
GPCPD1	glycerophosphocholine phosphodiesterase 1	3	4	DOWN-regulated
GRAMD4	GRAM domain containing 4	3	4	DOWN-regulated
GRB10	growth factor receptor bound protein 10	3	4	DOWN-regulated
GUSB	glucuronidase beta	3	4	DOWN-regulated
HAUS8	HAUS augmin like complex subunit 8	3	4	DOWN-regulated
HMGB2	high mobility group box 2	3	4	DOWN-regulated
ITGA4	integrin subunit alpha 4	3	4	DOWN-regulated
ITK	IL2 inducible T-cell kinase	3	4	DOWN-regulated
KCTD11	potassium channel tetramerization domain containing 11	3	4	DOWN-regulated
LONP2	lon peptidase 2, peroxisomal	3	4	DOWN-regulated
MAN2A2	mannosidase alpha class 2A member 2	3	4	DOWN-regulated
MFSD8	major facilitator superfamily domain containing 8	3	4	DOWN-regulated
MTHFS	5,10-methenyltetrahydrofolate synthetase (5-formyltetrahydrofolate cyclo-ligase)	3	4	DOWN-regulated
MYLIP	myosin regulatory light chain interacting protein	3	4	DOWN-regulated
NEK6	NIMA related kinase 6	3	4	DOWN-regulated
NSMAF	neutral sphingomyelinase activation associated factor	3	4	DOWN-regulated
P4HB	prolyl 4-hydroxylase subunit beta	3	4	DOWN-regulated
PGD	phosphogluconate dehydrogenase	3	4	DOWN-regulated
PGK1	phosphoglycerate kinase 1	3	4	DOWN-regulated
PI4KA	phosphatidylinositol 4-kinase alpha	3	4	DOWN-regulated
PIAS3	protein inhibitor of activated STAT 3	3	4	DOWN-regulated
PIK3C2B	phosphatidylinositol-4-phosphate 3-kinase catalytic subunit type 2 beta	3	4	DOWN-regulated
PIK3R3	phosphoinositide-3-kinase regulatory subunit 3	3	4	DOWN-regulated
PLP2	proteolipid protein 2 (colonic epithelium-enriched)	3	4	DOWN-regulated
PYCR2	pyrroline-5-carboxylate reductase family member 2	3	4	DOWN-regulated
RNASE6	ribonuclease A family member k6	3	4	DOWN-regulated
RNF130	ring finger protein 130	3	4	DOWN-regulated
RPIA	ribose 5-phosphate isomerase A	3	4	DOWN-regulated
SH2B1	SH2B adaptor protein 1	3	4	DOWN-regulated
SH3KBP1	SH3 domain containing kinase binding protein 1	3	4	DOWN-regulated
SKAP1	src kinase associated phosphoprotein 1	3	4	DOWN-regulated
SSH1	slingshot protein phosphatase 1	3	4	DOWN-regulated
ST6GALNAC6	ST6 N-acetylgalactosaminide alpha-2,6-sialyltransferase 6	3	4	DOWN-regulated
STEAP3	STEAP3 metalloreductase	3	4	DOWN-regulated
STIM1	stromal interaction molecule 1	3	4	DOWN-regulated
STMN1	stathmin 1	3	4	DOWN-regulated
SYNGR3	synaptogyrin 3	3	4	DOWN-regulated
TIRAP	toll-interleukin 1 receptor (TIR) domain containing adaptor protein	3	4	DOWN-regulated
TOLLIP	toll interacting protein	3	4	DOWN-regulated
TOP2B	topoisomerase (DNA) II beta	3	4	DOWN-regulated
TPI1	triosephosphate isomerase 1	3	4	DOWN-regulated
TPM3	tropomyosin 3	3	4	DOWN-regulated
TXNRD1	thioredoxin reductase 1	3	4	DOWN-regulated
TXNRD2	thioredoxin reductase 2	3	4	DOWN-regulated
UPK3A	uroplakin 3A	3	4	DOWN-regulated
VIM	vimentin	3	4	DOWN-regulated
VNN2	vanin 2	3	4	DOWN-regulated
ZNF287	zinc finger protein 287	3	4	DOWN-regulated
AKR1A1	aldo-keto reductase family 1, member A1 (aldehyde reductase)	3	4	DOWN-regulated
CAP1	CAP, adenylate cyclase-associated protein 1 (yeast)	3	4	DOWN-regulated
CCDC85B	coiled-coil domain containing 85B	3	4	DOWN-regulated
CD1A	CD1a molecule	3	4	DOWN-regulated
GALK1	galactokinase 1	3	4	DOWN-regulated
MSN	moesin	3	4	DOWN-regulated
MTSS1	metastasis suppressor 1	3	4	DOWN-regulated
NUDT2	nudix hydrolase 2	3	4	DOWN-regulated
PSMC5	proteasome 26S subunit, ATPase 5	3	4	DOWN-regulated
RASGRP2	RAS guanyl releasing protein 2	3	4	DOWN-regulated
SERTAD3	SERTA domain containing 3	3	4	DOWN-regulated
SIGIRR	single immunoglobulin and toll-interleukin 1 receptor (TIR) domain	3	4	DOWN-regulated
SLC25A4	solute carrier family 25 member 4	3	4	DOWN-regulated
SLC9A3R1	SLC9A3 regulator 1	3	4	DOWN-regulated
VASP	vasodilator-stimulated phosphoprotein	3	4	DOWN-regulated
ABR	active BCR-related	3	4	DOWN-regulated
APH1A	aph-1 homolog A, gamma secretase subunit	3	4	DOWN-regulated
ARHGEF6	Rac/Cdc42 guanine nucleotide exchange factor 6	3	4	DOWN-regulated
BAG4	BCL2 associated athanogene 4	3	4	DOWN-regulated
CASP2	caspase 2	3	4	DOWN-regulated
CRADD	CASP2 and RIPK1 domain containing adaptor with death domain	3	4	DOWN-regulated
ITM2B	integral membrane protein 2B	3	4	DOWN-regulated
LGALS1	lectin, galactoside binding soluble 1	3	4	DOWN-regulated
MAVS	mitochondrial antiviral signaling protein	3	4	DOWN-regulated
NME6	NME/NM23 nucleoside diphosphate kinase 6	3	4	DOWN-regulated
TIAF1	TGFB1-induced anti-apoptotic factor 1	3	4	DOWN-regulated
TMBIM6	transmembrane BAX inhibitor motif containing 6	3	4	DOWN-regulated
ACADS	acyl-CoA dehydrogenase, C-2 to C-3 short chain	3	4	DOWN-regulated
ANXA7	annexin A7	3	4	DOWN-regulated
ARPC2	actin related protein 2/3 complex subunit 2	3	4	DOWN-regulated
CLIC1	chloride intracellular channel 1	3	4	DOWN-regulated
CNTFR	ciliary neurotrophic factor receptor	3	4	DOWN-regulated
COQ3	coenzyme Q3, methyltransferase	3	4	DOWN-regulated
DGKD	diacylglycerol kinase delta	3	4	DOWN-regulated
DNASE2	deoxyribonuclease II, lysosomal	3	4	DOWN-regulated
GP1BA	glycoprotein Ib platelet alpha subunit	3	4	DOWN-regulated
GPI	glucose-6-phosphate isomerase	3	4	DOWN-regulated
HCLS1	hematopoietic cell-specific Lyn substrate 1	3	4	DOWN-regulated
HPS6	HPS6, biogenesis of lysosomal organelles complex 2 subunit 3	3	4	DOWN-regulated
LSP1	lymphocyte-specific protein 1	3	4	DOWN-regulated
MAN2B1	mannosidase alpha class 2B member 1	3	4	DOWN-regulated
PARK7	Parkinsonism associated deglycase	3	4	DOWN-regulated
SMAD7	SMAD family member 7	3	4	DOWN-regulated
SPG21	spastic paraplegia 21 (autosomal recessive, Mast syndrome)	3	4	DOWN-regulated
TMEM173	transmembrane protein 173	3	4	DOWN-regulated
TRDMT1	tRNA aspartic acid methyltransferase 1	3	4	DOWN-regulated
CD48	CD48 molecule	3	4	DOWN-regulated
CD52	CD52 molecule	3	4	DOWN-regulated
CITED2	Cbp/p300 interacting transactivator with Glu/Asp rich carboxy-terminal domain 2	3	4	DOWN-regulated
CTSB	cathepsin B	3	4	DOWN-regulated
EGLN2	egl-9 family hypoxia-inducible factor 2	3	4	DOWN-regulated
ITGAL	integrin subunit alpha L	3	4	DOWN-regulated
PIK3CG	phosphatidylinositol-4,5-bisphosphate 3-kinase catalytic subunit gamma	3	4	DOWN-regulated
RAC2	ras-related C3 botulinum toxin substrate 2 (rho family, small GTP binding protein Rac2)	3	4	DOWN-regulated
SERPINF2	serpin family F member 2	3	4	DOWN-regulated
SMPD2	sphingomyelin phosphodiesterase 2	3	4	DOWN-regulated
SPHK2	sphingosine kinase 2	3	4	DOWN-regulated
ARHGAP4	Rho GTPase activating protein 4	3	4	DOWN-regulated
MYO1F	myosin IF	3	4	DOWN-regulated
NLRP1	NLR family, pyrin domain containing 1	3	4	DOWN-regulated
IL16	interleukin 16	3	4	DOWN-regulated
ALDOC	aldolase, fructose-bisphosphate C	3	4	DOWN-regulated
CADM1	cell adhesion molecule 1	3	4	DOWN-regulated
CAPN3	calpain 3	3	4	DOWN-regulated
HEXA	hexosaminidase subunit alpha	3	4	DOWN-regulated
ID3	inhibitor of DNA binding 3, HLH protein	3	4	DOWN-regulated
PLAU	plasminogen activator, urokinase	3	4	DOWN-regulated
PRDX5	peroxiredoxin 5	3	4	DOWN-regulated
PROC	protein C, inactivator of coagulation factors Va and VIIIa	3	4	DOWN-regulated
CD27	CD27 molecule	3	4	DOWN-regulated
HEXB	hexosaminidase subunit beta	3	4	DOWN-regulated
IP6K2	inositol hexakisphosphate kinase 2	3	4	DOWN-regulated
ITGB2	integrin subunit beta 2	3	4	DOWN-regulated
LCK	LCK proto-oncogene, Src family tyrosine kinase	3	4	DOWN-regulated
KIT	KIT proto-oncogene receptor tyrosine kinase	3	4	DOWN-regulated
LYST	lysosomal trafficking regulator	3	4	DOWN-regulated
CD9	CD9 molecule	3	4	DOWN-regulated
ANXA5	annexin A5	3	4	DOWN-regulated
COMT	catechol-O-methyltransferase	3	4	DOWN-regulated
BAD	BCL2 associated agonist of cell death	3	4	DOWN-regulated
CLN8	ceroid-lipofuscinosis, neuronal 8	3	4	DOWN-regulated
TGFBR1	transforming growth factor beta receptor 1	3	4	DOWN-regulated
CORO1A	coronin 1A	3	4	DOWN-regulated
ASB1	ankyrin repeat and SOCS box containing 1	4	1	DOWN-regulated
ATP6AP2	ATPase H+ transporting accessory protein 2	4	1	DOWN-regulated
CAPN7	calpain 7	4	1	DOWN-regulated
CD163	CD163 molecule	4	1	DOWN-regulated
CHI3L1	chitinase 3 like 1	4	1	DOWN-regulated
CHST15	carbohydrate (N-acetylgalactosamine 4-sulfate 6-O) sulfotransferase 15	4	1	DOWN-regulated
CST4	cystatin S	4	1	DOWN-regulated
DBN1	drebrin 1	4	1	DOWN-regulated
DGAT2	diacylglycerol O-acyltransferase 2	4	1	DOWN-regulated
DHX58	DEXH-box helicase 58	4	1	DOWN-regulated
DIAPH1	diaphanous related formin 1	4	1	DOWN-regulated
DNAJC25-GNG10	DNAJC25-GNG10 readthrough	4	1	DOWN-regulated
FAH	fumarylacetoacetate hydrolase (fumarylacetoacetase)	4	1	DOWN-regulated
FIS1	fission, mitochondrial 1	4	1	DOWN-regulated
FUT4	fucosyltransferase 4	4	1	DOWN-regulated
GLRX	glutaredoxin	4	1	DOWN-regulated
GSR	glutathione reductase	4	1	DOWN-regulated
HK3	hexokinase 3	4	1	DOWN-regulated
HSPB2	heat shock protein family B (small) member 2	4	1	DOWN-regulated
IFNAR1	interferon alpha and beta receptor subunit 1	4	1	DOWN-regulated
IL13RA1	interleukin 13 receptor subunit alpha 1	4	1	DOWN-regulated
LILRA1	leukocyte immunoglobulin like receptor A1	4	1	DOWN-regulated
LTBR	lymphotoxin beta receptor	4	1	DOWN-regulated
MBP	myelin basic protein	4	1	DOWN-regulated
MRAS	muscle RAS oncogene homolog	4	1	DOWN-regulated
NCF1	neutrophil cytosolic factor 1	4	1	DOWN-regulated
ORAI1	ORAI calcium release-activated calcium modulator 1	4	1	DOWN-regulated
PLBD1	phospholipase B domain containing 1	4	1	DOWN-regulated
RHOB	ras homolog family member B	4	1	DOWN-regulated
SELL	selectin L	4	1	DOWN-regulated
SVIL	supervillin	4	1	DOWN-regulated
TALDO1	transaldolase 1	4	1	DOWN-regulated
TBK1	TANK binding kinase 1	4	1	DOWN-regulated
TNFRSF21	tumor necrosis factor receptor superfamily member 21	4	1	DOWN-regulated
TYROBP	TYRO protein tyrosine kinase binding protein	4	1	DOWN-regulated
XAF1	XIAP associated factor 1	4	1	DOWN-regulated
B4GALNT1	beta-1,4-N-acetyl-galactosaminyltransferase 1	4	1	DOWN-regulated
CFH	complement factor H	4	1	DOWN-regulated
FCER1G	Fc fragment of IgE receptor Ig	4	1	DOWN-regulated
LAT2	linker for activation of T-cells family member 2	4	1	DOWN-regulated
MITF	microphthalmia-associated transcription factor	4	1	DOWN-regulated
SDCBP	syndecan binding protein	4	1	DOWN-regulated
SDS	serine dehydratase	4	1	DOWN-regulated
BCL2L14	BCL2 like 14	4	1	DOWN-regulated
CASP6	caspase 6	4	1	DOWN-regulated
NFAM1	NFAT activating protein with ITAM motif 1	4	1	DOWN-regulated
TRAF7	TNF receptor associated factor 7	4	1	DOWN-regulated
SLC11A1	solute carrier family 11 member 1	4	1	DOWN-regulated
ABHD2	abhydrolase domain containing 2	4	1	DOWN-regulated
AIF1	allograft inflammatory factor 1	4	1	DOWN-regulated
CHL1	cell adhesion molecule L1 like	4	1	DOWN-regulated
PTPN6	protein tyrosine phosphatase, non-receptor type 6	4	1	DOWN-regulated
TSPO	translocator protein	4	1	DOWN-regulated
FOXS1	forkhead box S1	4	1	DOWN-regulated
IL18	interleukin 18	4	1	DOWN-regulated
SERPING1	serpin family G member 1	4	1	DOWN-regulated
TTL	tubulin tyrosine ligase	4	1	DOWN-regulated
TXNIP	thioredoxin interacting protein	4	1	DOWN-regulated
FGD3	FYVE, RhoGEF and PH domain containing 3	4	1	DOWN-regulated
IFI6	interferon alpha inducible protein 6	4	1	DOWN-regulated
C5ar1	complement component 5a receptor 1	4	1	DOWN-regulated
CCL24	C-C motif chemokine ligand 24	4	1	DOWN-regulated
CCR1	C-C motif chemokine receptor 1	4	1	DOWN-regulated
CCR3	C-C motif chemokine receptor 3	4	1	DOWN-regulated
MAEA	macrophage erythroblast attacher	4	1	DOWN-regulated
TNFSF13B	tumor necrosis factor superfamily member 13b	4	1	DOWN-regulated
CASP12	caspase 12 (gene/pseudogene)	4	1	DOWN-regulated
TNFRSF1A	tumor necrosis factor receptor superfamily member 1A	4	1	DOWN-regulated
CXCR2	C-X-C motif chemokine receptor 2	4	1	DOWN-regulated
TICAM1	toll like receptor adaptor molecule 1	4	1	DOWN-regulated
AZU1	azurocidin 1	4	1	DOWN-regulated
DDIT3	DNA damage inducible transcript 3	4	1	DOWN-regulated
ADAM10	ADAM metallopeptidase domain 10	4	1	DOWN-regulated
ADRB2	adrenoceptor beta 2	4	1	DOWN-regulated
PTEN	phosphatase and tensin homolog	4	1	DOWN-regulated
PLA2G4A	phospholipase A2 group IVA	4	1	DOWN-regulated
HMOX1	heme oxygenase 1	4	1	DOWN-regulated
ARSB	arylsulfatase B	non-classified
FGGY	FGGY carbohydrate kinase domain containing	non-classified
FHOD1	formin homology 2 domain containing 1	non-classified
FUCT1	GDP-fucose transporter 1	non-classified
KIAA1967	cell cycle and apoptosis regulator 2	non-classified
INPPL1	inositol polyphosphate phosphatase like 1	non-classified
MRPL41	mitochondrial ribosomal protein L41	non-classified
MYO9B	myosin IXB	non-classified
NAPRT1	nicotinate phosphoribosyltransferase	non-classified
PLK1S1	kizuna centrosomal protein	non-classified
UNC84B	Sad1 and UNC84 domain containing 2	non-classified
VAT1	vesicle amine transport 1	non-classified
ARHGDIB	Rho GDP dissociation inhibitor beta	non-classified
ING1	inhibitor of growth family member 1	non-classified
SR-PSOX	C-X-C motif chemokine ligand 16	non-classified
ARPC1A	actin related protein 2/3 complex subunit 1A	non-classified
CD97	adhesion G protein-coupled receptor E5	non-classified
IL8RA	C-X-C motif chemokine receptor 1	non-classified
KAT5	lysine acetyltransferase 5	non-classified
PDAP1	PDGFA associated protein 1	non-classified
TMSB10	thymosin beta 10	non-classified
TMSB4X	thymosin beta 10	non-classified
HLX	H2.0 like homeobox	non-classified
MX1	MX dynamin like GTPase 1	non-classified
IRG1	aconitate decarboxylase 1	non-classified
HDH	huntingtin	non-classified
PREX1	phosphatidylinositol-3,4,5-trisphosphate dependent Rac exchange factor 1	non-classified
COFILIN	cofilin 1	non-classified
