# Supplementary material for: Time course study of the response to LPS targeting the pig immune gene networks
Source: BMC Genomics. 2017 Dec 22;18:988. doi: 10.1186/s12864-017-4363-5 (PMC5741867; doi:10.1186/s12864-017-4363-5)
Supplement: Supplementary file 4 — List of 154 unique genes differentially expressed in list (List2). (XLSX 35.1 kb) [file 12864_2017_4363_MOESM4_ESM.xlsx]

## Sheet: DEG_209
GENE SYMBOL	GENE DESCRIPTION	Agilent_ProbeName	num_TRiX	pval	FDR	FC_01H	FC_04H	FC_24H
IL18RAP	interleukin 18 receptor accessory protein	gi|112759733|gb|DB791817.1|DB79...	X250	0.000317157699003026	0.0457446573427317	-0.645542898052959	-0.028351322680689	0.0949633698946732
CD97	adhesion G protein-coupled receptor E5	A_72_P482338	X999	5.00087381945464e-05	0.0187980344727859	-0.799055079399367	-0.363884997592559	0.684633506166191
CSTB	cystatin B	A_72_P069781	X1056	5.04604107222095e-05	0.0187980344727859	-0.813289920331614	-0.329270862934948	0.668183181578317
HNRPLL	heterogeneous nuclear ribonucleoprotein L like	A_72_P352578	X1169	0.000212982851427601	0.0388523981682888	-0.548574614290592	-0.375623128202623	0.173529866329239
PPIP2	proline-serine-threonine phosphatase-interacting protein 2	A_72_P247287	X1308	5.1508001703607e-05	0.0188661610976751	-1.12255707032942	0.162667676163525	0.767204188428591
TNFRSF1A	tumor necrosis factor receptor superfamily member 1A	A_72_P569839	X1526	1.10518497468453e-05	0.00961407316884161	-0.531597699232202	-0.290003296884142	0.25080871092971
ATAD2B	ATPase family, AAA domain containing 2B	A_72_P211907	X1646	0.000123293945094358	0.0293344747828345	-0.519211145427078	-0.72645010269912	0.310205450030733
SELL	selectin L	A_72_P372738	X1653	0.000236791124391106	0.0401770983410866	-1.29147772210795	-0.954873346034793	0.504847995976759
IFITM1	interferon induced transmembrane protein 1	A_72_P172311	X1737	5.05881721893331e-05	0.0187980344727859	-1.21228073422806	-0.483366488711779	0.182935718577545
TIMP1	TIMP metallopeptidase inhibitor 1	A_72_P223927	X1956	0.00020840038324452	0.0384188176713755	-0.482821053959743	0.385017943949954	0.784829665905326
ORC4	origin recognition complex subunit 4	A_72_P151406	X2030	8.54289664840872e-05	0.0231499966190244	-0.303161560766164	-0.456819546245147	0.363849130972329
FAM108C1	abhydrolase domain containing 17C	A_72_P693751	X2180	0.000301858711549457	0.0447568764474994	-0.378449762072747	-0.336049685319585	0.315691747482451
TEC	tec protein tyrosine kinase	A_72_P161911	X2347	0.000187317464668566	0.0361839807608077	-0.762468515164014	0.640623891247651	-0.0260537343712694
BTBD1	BTB domain containing 1	A_72_P739091	X2351	0.000146680152464462	0.0319918292043322	-0.224509462722606	-0.339361470378942	0.25277838686011
MMP2	matrix metallopeptidase 2	A_72_P177771	X2658	0.000247755047100869	0.0401770983410866	-0.325601188668224	-0.473628483551778	0.686272814668987
CD163	CD163 molecule	A_72_P018171	X2686	0.000221515063309001	0.0392758905562591	-0.999704561537836	-0.464528490954395	0.389005054100714
C8ORF58	chromosome 8 open reading frame 58	O3011	X2815	7.37169217396692e-05	0.0222818748789045	-0.0752223291539404	-0.210757368068512	0.59473149189923
PDCD1LG2	programmed cell death 1 ligand 2	A_72_P126461	X2921	0.000330777676534621	0.0473965332059436	-0.404976680699341	0.681311854672095	0.0933000445879368
NA		A_72_P272854	X3266	6.92842368123641e-05	0.0220002409007501	-0.484424258187033	-0.354673633385043	0.467212749096218
IL15	interleukin 15	A_72_P035856	X3365	7.21102187173435e-05	0.022058595147634	-1.0927330549952	-0.209267518565892	0.163324716909656
TIMP1	TIMP metallopeptidase inhibitor 1	O10493	X3772	0.000200175815361078	0.0376682557892867	-0.520194102591811	0.348446870820356	0.82555145906365
C3	complement component 3	A_72_P737664	X3793	8.249870305709e-07	0.00323100704977375	-0.364181107568428	1.25080143103229	0.861713180671792
CCL5	C-C motif chemokine ligand 5	A_72_P623643	X4079	1.55307151306929e-07	0.00317065954231218	-1.34436123839385	-2.21578335351926	0.100032567053193
VSIG4	V-set and immunoglobulin domain containing 4	A_72_P503026	X4874	4.80393064218309e-05	0.0187980344727859	-0.405119618343988	-0.230899291623779	0.947184903532834
PTPN1	protein tyrosine phosphatase, non-receptor type 1	A_72_P192882	X5414	0.000239169862919108	0.0401770983410866	-0.335737716460674	0.0810022604543396	0.660697938700727
CEBPB	CCAAT/enhancer binding protein beta	A_72_P399493	X6000	0.000240962318018221	0.0401770983410866	-0.0931847239224671	0.375861427862093	0.546842994032948
SERPING1	serpin family G member 1	gi|118123417|dbj|AB259649.1|	X6174	5.06342875452716e-05	0.0187980344727859	-1.48458906501451	-0.648867997826617	0.335169763414727
C14orf43	ELM2 and Myb/SANT domain containing 1	A_72_P379428	X6797	0.00018977839533994	0.0361839807608077	-0.179827201930924	-0.246221647713987	0.302882945862212
GPNMB	glycoprotein nmb	A_72_P668821	X7267	6.95484858018468e-05	0.0220002409007501	0.00459352013348258	0.00065315899595137	0.219151888098713
CSPP1	centrosome and spindle pole associated protein 1	A_72_P258842	X7588	0.000115786049199751	0.0280272717528128	-0.273137924076788	-0.486774708999833	0.231101439067114
MUM1	melanoma associated antigen (mutated) 1	O6572	X7908	0.000355035638742964	0.0489263716618212	-0.18683766737447	-0.242086283813844	0.196218463127326
EMR3	adhesion G protein-coupled receptor E3	gi|11503512|gb|BF443420.1|BF443420	X7986	1.07538294008986e-05	0.00961407316884161	-0.588055796582099	-0.693708550999376	0.445266509881422
SIGLEC7	sialic acid binding Ig like lectin 7	gi|40435210|gb|BP445143.1|BP445143	X8047	2.33899956742221e-05	0.0143003293853187	-0.413601619305368	0.0848742316822221	0.611467572685886
EW582207		A_72_P018781	X8407	6.8072689515736e-05	0.0220002409007501	-0.347603963995639	-0.115638029092186	0.491674824709913
PIGL	phosphatidylinositol glycan anchor biosynthesis class L	O1933	X8625	4.89224084993982e-07	0.00317065954231218	-0.177315916116783	-0.191878745804516	0.1581952129807
TIMP1	TIMP metallopeptidase inhibitor 1	A_72_P672674	X8718	3.22677315889212e-05	0.0165116266995332	-0.564165433579375	0.338992055201762	0.573021542418035
ABHD2	abhydrolase domain containing 2	A_72_P477646	X8882	8.59805599917046e-05	0.0231499966190244	-0.541891017669444	0.154766806772334	0.447302384800516
CLEC2D	C-type lectin domain family 2 member D	gi|59817661|gb|DN123382.1|DN123382	X8913	0.000332015805408593	0.0473965332059436	-1.59890597896056	0.365358124267876	0.128393709950596
LRRK2	leucine-rich repeat kinase 2	A_72_P309678	X8944	0.000361139999412334	0.0495224343036509	-0.422357571656611	-0.154642083214632	0.434133661633909
IL15	interleukin 15	A_72_P004386	X9038	0.000363616417546061	0.0496175990942632	-0.443169969667938	-0.255774609654146	0.424978375939636
CD34	CD34 molecule	gi|116337654|gb|DT324051.1|DT32...	X9307	0.000146317347424186	0.0319918292043322	-0.408617449532708	0.107089319534584	0.586275539893166
SH3BP2	SH3 domain binding protein 2	A_72_P042131	X10047	0.000371186235726297	0.0497027750608758	-0.986991887170975	-0.519590484182844	0.526448541620862
TLR4	toll like receptor 4	A_72_P547391	X10594	0.000346592602112558	0.0484272730963278	-0.923595948110284	0.733534301407421	-0.0624197178962234
PDXK	pyridoxal (pyridoxine, vitamin B6) kinase	A_72_P174991	X10799	0.000172426037930645	0.0345311051645709	-1.37216307838379	0.84717444856687	1.10984769943469
PLIN3	perilipin 3	A_72_P180846	X10828	0.00020617521761773	0.0384188176713755	-0.84515714890389	-0.30612853179317	0.593545980775136
NA		A_72_P385088	X10912	1.33523827460242e-05	0.01074552507194	-0.748107568727034	0.304683907813308	0.190673500540959
CXCL16	C-X-C motif chemokine ligand 16	A_72_P341108	X10952	0.000334695574565539	0.047535309740719	-0.295944938328943	1.00070161103743	0.705319522767753
TEC	tec protein tyrosine kinase	CUST_84_PI427286967	X11184	7.76014986833069e-06	0.00864077167538885	-0.609066243468428	0.346668784246701	0.212916528414018
PTPN1	protein tyrosine phosphatase, non-receptor type 1	A_72_P157406	X11383	0.000288330832370667	0.0445903632261236	-0.509960530733351	-0.022645985552053	0.833843033153147
TNFSF13B	tumor necrosis factor superfamily member 13b	gi|117550978|gb|EF041845.1|	X11903	7.65954639204707e-05	0.0222818748789045	-0.788489394286046	-0.0153363500849296	0.547081034495967
AK345205		A_72_P152391	X11926	4.45521171372346e-05	0.0187980344727859	-0.559547126089688	0.059228475885862	0.0907753407972121
GAS7	growth arrest specific 7	A_72_P387878	X12066	8.44471140990031e-06	0.00870649746360722	-0.486452163438915	-0.104323006438273	0.306931319621896
C3AR1	complement component 3a receptor 1	gi|115549417|dbj|AK235439.1|	X12135	4.37907764699701e-05	0.0187980344727859	-0.528523505702794	0.79002518764634	0.0318743578862326
CSTB	cystatin B	A_72_P414323	X12353	3.72098130410677e-05	0.0172634927604034	-0.865990556219964	-0.420496673126162	0.657913549618872
PIM1	Pim-1 proto-oncogene, serine/threonine kinase	A_72_P193412	X12369	2.32639811014828e-05	0.0143003293853187	-0.0700037983372399	0.0396994070717068	0.304050865992078
NFAM1	NFAT activating protein with ITAM motif 1	gi|90243924|gb|BX923417.2|BX923417	X12423	4.59943634457395e-05	0.0187980344727859	-0.871562418749948	-0.150108110828825	0.629522155947213
TLR4	toll like receptor 4	A_72_P419074	X12483	0.000371382591969759	0.0497027750608758	-0.326322749870964	0.279007522295091	-0.0316577000065072
TMCC1	transmembrane and coiled-coil domain family 1	A_72_P127391	X13060	2.82710765665443e-06	0.00644125091950374	-0.29360611330639	-0.471237966918253	0.432578054456995
ASCL2	achaete-scute family bHLH transcription factor 2	A_72_P441878	X13489	0.000136951736926986	0.0312485696789878	-0.761991362315132	-0.06078272025076	0.684916323742858
HCK	HCK proto-oncogene, Src family tyrosine kinase	O9622	X13567	0.000294635343431268	0.0447568764474994	-0.554773131792097	-0.301554504260831	1.02915868775195
AK350851		A_72_P078431	X13858	0.000157166915067688	0.0326496672741734	-0.339677984059719	-0.477945351902279	0.177325055011564
C5AR1	complement component 5a receptor 1	A_72_P305754	X13904	0.000155742334818625	0.0325969877770381	-0.121212269449603	0.0702589235901745	0.272321085533015
SBAB-554F3.9		OTTSUST00000000507	X13925	0.000227732428710603	0.0398703623774658	-0.385896252452357	-0.383245399004796	0.271391445471959
WWP1	WW domain containing E3 ubiquitin protein ligase 1	A_72_P330333	X14097	3.6339269658358e-05	0.0171453601606731	-0.100695997638333	-0.129739581770033	0.297793186870432
GATA1	GATA binding protein 1	O13836	X14199	0.000231491608712304	0.0400250429299653	-0.545646445672836	-0.306088109010608	0.133270889062045
RANBP9	RAN binding protein 9	A_72_P773851	X14246	0.000114195381826489	0.0278847091570524	-0.135799948509619	-0.171487246348114	0.2027386799562
MYBPH	myosin binding protein H	A_72_P035711	X14256	7.0772717086712e-05	0.022058595147634	-0.547482459057317	-0.157952942887982	0.487408223009239
LOC100153420		A_72_P369878	X15083	2.18365596909683e-06	0.00552603920106804	-0.351798004826021	2.58167133129465	1.21192950720319
FYB	FYN binding protein	A_72_P267252	X15110	0.000296552539627012	0.0447568764474994	-0.434169928897889	-0.031412412289668	0.346438514579819
TSC22D3	TSC22 domain family member 3	A_72_P310898	X15492	0.000235274599941125	0.0401770983410866	-0.382189314649827	-0.45090709047975	0.334786145884994
IL4R	interleukin 4 receptor	A_72_P003526	X15646	0.000200269492287762	0.0376682557892867	-0.988559329689557	-0.743862853173207	0.732994268865245
AK349791		A_72_P344593	X15844	6.63679681238538e-07	0.00317065954231218	-0.1709625177811	-0.341299879179067	0.212075611832203
HCN3	hyperpolarization activated cyclic nucleotide gated potassium channel 3	O8632	X16039	0.000368234227223032	0.0497027750608758	-0.0583216897778974	-0.194183744268942	0.178522215032281
CAPN3	calpain 3	A_72_P226927	X16049	1.56239920317373e-05	0.0117547315185803	-0.52934509244442	-0.0308621353211052	0.731492636662818
LOC100154810		A_72_P094216	X16113	5.70303512795951e-05	0.0203532549816678	-0.387996476140098	0.578598620624047	0.455330594128062
ASRGL1	asparaginase like 1	A_72_P050171	X16261	3.82152798962942e-06	0.00694620304873987	-1.57345108836859	0.719122374877622	0.0117479186237519
AJ954606		A_72_P009201	X16315	7.92436545968151e-05	0.0222818748789045	-0.166264351960563	-0.420886264740712	0.360566764053174
AK239030		A_72_P032651	X16579	0.000347934569790766	0.0484272730963278	-0.848337234932519	-0.52017518631391	0.395122698813957
PIK3R5	phosphoinositide-3-kinase regulatory subunit 5	A_72_P232232	X16600	0.000158444945745984	0.0326713478128219	-0.814373865953418	-1.17864490892311	0.617681420232779
PLEKHO2	pleckstrin homology domain containing O2	A_72_P234172	X16636	0.00016952425771883	0.0341959910298483	-1.15793597966779	-1.13488514009918	0.546982192029328
RELT	RELT tumor necrosis factor receptor	O6376	X17813	7.57538326229001e-06	0.00864077167538885	-0.376483804233038	-0.216006515990927	0.498209044377908
MCL1	myeloid cell leukemia 1	A_72_P554706	X17903	8.35408855550218e-06	0.00870649746360722	-0.747209671166671	-0.932656614543096	0.51593711014459
SOCS6	suppressor of cytokine signaling 6	gi|90238883|gb|BX667105.2|BX667105	X18332	0.000129498747039749	0.0303003929964396	-0.553779753583251	-0.172602957832224	0.26303346742523
DBN1	drebrin 1	O518	X18993	0.000302983013475482	0.0447568764474994	-0.472266683157835	-0.529442611427202	0.44348663318212
MMP2	matrix metallopeptidase 2	A_72_P498888	X19292	1.83065407197296e-05	0.013066645487567	-0.259859113849813	-0.317586830681112	0.466217219701858
CNDP2	CNDP dipeptidase 2	O11643	X19357	0.000219431198899861	0.0392758905562591	-1.7165990672275	-0.0272590256833634	0.355765991125278
C3	complement component 3	A_72_P165601	X20452	5.83646917907501e-06	0.00773665678751958	-0.386942246034663	1.4074901074716	0.924428189825712
TXNIP	thioredoxin interacting protein	A_72_P562489	X20981	0.000308880167857495	0.0450172629981627	-1.8136113609435	-0.809350767644359	0.00473233349048275
TEC	tec protein tyrosine kinase	A_72_P408118	X21198	7.74609994125582e-06	0.00864077167538885	-0.717273104262731	0.35742336708644	0.173729892591063
ARHGEF40	Rho guanine nucleotide exchange factor 40	A_72_P280029	X21606	6.69593290955587e-05	0.0220002409007501	-0.475874904181339	-0.699569090839758	0.511777653349686
LCP1	lymphocyte cytosolic protein 1	A_72_P070241	X21959	0.000150227568065189	0.0319918292043322	-0.837569118768007	-0.853795226760997	0.479466385922145
IFNGR1	interferon gamma receptor 1	A_72_P198177	X22479	0.000150089744939333	0.0319918292043322	-0.867601363677038	-0.48394435810521	0.45503610195355
FCGRT	Fc fragment of IgG receptor and transporter	A_72_P113616	X22485	0.000239296331157315	0.0401770983410866	-0.691835974137527	-1.00331912586817	0.47696224234862
NA		A_72_P306863	X22528	8.64891923834656e-05	0.0231499966190244	-0.969772564599372	-1.39952364156735	0.186027147819052
CYBRD1	cytochrome b reductase 1	A_72_P022906	X22535	0.000187171678228705	0.0361839807608077	-0.562616492413639	-0.558751007714513	0.430105154577772
ANXA1	annexin A1	A_72_P627933	X22876	0.000268430291671005	0.04245621607526	-1.46750317043886	-0.947837277978424	0.408056834903889
GYG1	glycogenin 1	O3060	X22889	4.39135071695651e-06	0.00694620304873987	-0.861175816782027	1.03078799117737	0.667507140771299
CLIP2	CAP-Gly domain containing linker protein 2	O5560	X23413	4.45850909431984e-06	0.00694620304873987	-1.1724405517527	-0.0531999274759659	0.472058907155254
DGAT2	diacylglycerol O-acyltransferase 2	O8336	X23706	6.01503538066718e-05	0.020930067486454	-1.34314277281735	-0.266583861040032	0.550869250792833
PDXK	pyridoxal (pyridoxine, vitamin B6) kinase	A_72_P689579	X23859	0.000149515891219241	0.0319918292043322	-1.45488899925858	0.869600777009233	1.0912014136808
PRDM1	PR domain 1	A_72_P031371	X24367	0.000374279897262911	0.0498508588521898	0.0373687375935417	0.170702183926235	0.0330926717255283
STAT2	signal transducer and activator of transcription 2	A_72_P442654	X24822	0.000147288029153153	0.0319918292043322	-0.849828213588404	-0.096066649565136	0.420786127067243
SEMA4A	semaphorin 4A	O8425	X25376	5.38052442678144e-05	0.019451643956924	-0.151077184342056	-0.0609519463426154	0.382742103151447
LOC100155919		A_72_P355783	X26256	0.000280161636342994	0.0436595344000374	-0.488948998518474	-0.325535270137267	-0.0934017343539211
SERPING1	serpin family G member 1	A_72_P011466	X26693	0.0002724277631543	0.0428450375306567	-1.38165805209634	-0.604140115711543	0.311783162521108
FFAR2	free fatty acid receptor 2	1000130253	X26752	0.000306009710984227	0.0448336438140418	-0.142572164342289	0.185926015981806	0.273157642397405
B4GALT5	beta-1,4-galactosyltransferase 5	A_72_P296449	X27124	2.95768897543399e-05	0.0161437623547365	-0.815257151360189	-0.343587385655162	0.564823709446335
TNFRSF1A	tumor necrosis factor receptor superfamily member 1A	A_72_P165291	X27444	0.000350478160933598	0.0485386097806397	-1.73512555013824	-1.19309175012403	0.396088347611441
CAPN3	calpain 3	A_72_P684439	X27604	9.38707844505488e-05	0.024195194692129	-0.329368266823125	-0.183606834890035	0.505347047229877
IL15	interleukin 15	O14994	X28010	0.000303877919624147	0.0447568764474994	-1.44247367929679	-0.253162809169645	0.200989695750026
HMOX1	heme oxygenase 1	A_72_P622079	X28182	3.37198397631622e-05	0.0165116266995332	-0.640941939635204	0.103333487065166	0.703289570479721
HMOX1	heme oxygenase 1	O13963	X28235	1.35105570829436e-05	0.01074552507194	-0.583915321491376	0.0911732332679256	0.529017619563288
TNFSF13B	tumor necrosis factor superfamily member 13b	A_72_P178011	X28879	0.000226461004352165	0.0398703623774658	-0.849658960869669	-0.0549633418453304	0.511854653598439
ATP1B1	ATPase Na+/K+ transporting subunit beta 1	A_72_P668484	X29044	0.000246838209812481	0.0401770983410866	-0.949920298066817	-0.871900895860524	0.311387237884314
MS4A7	membrane spanning 4-domains A7	gi|115547619|dbj|AK231277.1|	X29349	7.82883924795845e-05	0.0222818748789045	-0.327572974166613	1.23315094693483	0.382765196018886
CD300LG	CD300 molecule like family member g	gi|11073594|gb|BF190225.1|BF190225	X29703	2.36309642463147e-05	0.0143003293853187	-0.528081321552031	-0.56088583627721	0.554230179734876
AJ660269		A_72_P431804	X30878	3.38097755459782e-05	0.0165116266995332	-0.396030113685827	-0.678123985820923	0.538518917226841
SNRPC	small nuclear ribonucleoprotein polypeptide C	A_72_P713845	X31196	7.5987141939626e-05	0.0222818748789045	-0.668674913115619	-1.02278338307526	0.658368311762243
IRF1	interferon regulatory factor 1	A_72_P536281	X31248	4.1003532116089e-05	0.0184099245728318	0.0964080165768497	-0.195584118059555	0.341324452778012
SBNO1	strawberry notch homolog 1 (Drosophila)	A_72_P506055	X31517	4.08572973938033e-05	0.0184099245728318	-0.233686863626733	-0.345347899689257	0.393862122148649
SERPING1	serpin family G member 1	A_72_P689477	X31531	8.11972443062886e-05	0.0226028768975415	-0.543023214952199	-0.224392310791359	0.202107090749973
KCNJ15	potassium voltage-gated channel subfamily J member 15	A_72_P487359	X31778	4.37466226487875e-07	0.00317065954231218	-0.16239581530734	1.13775500105727	0.418508065045347
RIPK3	receptor interacting serine/threonine kinase 3	A_72_P305099	X31876	7.26468556423079e-06	0.00864077167538885	-1.38107115557211	-0.938438886355855	0.579479936418617
PTPN1	protein tyrosine phosphatase, non-receptor type 1	O7924	X32352	0.000147609180396237	0.0319918292043322	-0.204330351921492	0.124626842664442	0.43421557437787
TNK2	tyrosine kinase non receptor 2	gi|11076075|gb|BF192706.1|BF192706	X32807	3.33448130250314e-05	0.0165116266995332	-0.470994848174594	-0.526028046449334	0.413574261343459
TIMP1	TIMP metallopeptidase inhibitor 1	A_72_P444809	X32987	0.00022151090775264	0.0392758905562591	-0.57617595441968	0.341614672548015	0.877549199839857
AGPAT9	glycerol-3-phosphate acyltransferase 3	A_72_P210377	X33199	0.000214939444549214	0.0388523981682888	-0.188764611571464	-0.298584797091913	0.72157587440785
KTEL1		A_72_P034096	X33710	0.000131008998106896	0.0303003929964396	-0.793887545453396	-0.820800514972578	0.880256155053875
NFAM1	NFAT activating protein with ITAM motif 1	O6011	X34522	1.51350981526623e-05	0.0117032146465461	-0.731109766654154	-0.0284145093527427	0.634454230686808
GYG1	glycogenin 1	A_72_P097366	X34645	0.000131707711052527	0.0303003929964396	-0.821524954918486	1.10133071405078	0.715420913693674
SOCS6	suppressor of cytokine signaling 6	A_72_P505302	X34687	0.000248247329621256	0.0401770983410866	-0.424271635167126	-0.0983843243673051	0.237231793892903
SLC7A7	solute carrier family 7 member 7	A_72_P585991	X35447	0.00017908526209169	0.03535600312657	-0.614318293665529	-0.510221245143189	0.445840959826352
LASS4	ceramide synthase 4	A_72_P180656	X35471	0.000105416112725868	0.0262006100888391	-1.04154852789604	0.183625270844902	0.413191661844294
FCERG		A_72_P172051	X35531	7.15789443646268e-05	0.022058595147634	-0.255948451209955	-0.0886752215289758	0.0983562605240362
TGFBI	transforming growth factor beta induced	gi|40420108|gb|BP170635.1|BP170635	X35700	7.72905403701117e-05	0.0222818748789045	-0.339586726052524	-0.400545554405302	0.36317458621552
FFAR2	free fatty acid receptor 2	A_72_P276789	X35887	0.000261390847229863	0.0415790686533582	-0.194431108677144	0.337308674809139	0.74459184098038
MCTP2	multiple C2 domains, transmembrane 2	A_72_P116376	X36304	4.431117677868e-05	0.0187980344727859	-0.404638676371649	0.178418504841432	0.486038242261735
PBXIP1	pre-B-cell leukemia homeobox interacting protein 1	O11615	X36438	3.58559541453464e-05	0.0171453601606731	-0.422167182708236	-0.491256180263986	0.428160498296835
LYSMD1	LysM domain containing 1	A_72_P475092	X36680	0.000176295817115673	0.0350539047217785	-0.227785734191609	-0.199590197871619	0.366858610874254
A_72_P025326		A_72_P025326	X36946	2.52215228145571e-05	0.0146269068872672	-1.35134622660484	-0.305398809025959	0.815272824556294
ADAM17	ADAM metallopeptidase domain 17	A_72_P302989	X37313	0.000165076353186356	0.033541828055829	-0.281232795175194	-0.197571228242341	0.336430844734804
JAK2	Janus kinase 2	gi|47523033|ref|NM_214113.1|	X37918	0.000367784806809361	0.0497027750608758	-0.680192443683815	0.0165057447105142	0.515055990560832
IFNGR2	interferon gamma receptor 2 (interferon gamma transducer 1)	gi|54523973|gb|CJ020667.1|CJ020667	X38474	2.07488578046171e-05	0.0140874623099299	-0.639722181005645	-0.330162292493082	0.498324872408196
MCTP2	multiple C2 domains, transmembrane 2	O8242	X38558	2.47087418081621e-05	0.0146269068872672	-0.215756868236724	0.282465914818341	0.331504752872645
FAS	Fas cell surface death receptor	A_72_P232422	X38639	0.000241066874359974	0.0401770983410866	-1.13326413746973	0.47403982302357	0.397853450903265
ZFC3H1	zinc finger C3H1-type containing	A_72_P280964	X38842	9.31335783473899e-05	0.024195194692129	-0.128712742359966	-0.0744474218713875	0.451481597808755
TEC	tec protein tyrosine kinase	gi|45359790|gb|AY552751.1|	X39248	9.30801233908728e-06	0.00905193571919926	-0.761533819110731	0.402468318629895	0.22789372277675
NA		A_72_P025526	X39443	8.44719830512651e-05	0.0231499966190244	-0.454171349412773	-0.0435332941409927	0.226912252662459
TANK	TRAF family member associated NFKB activator	A_72_P623828	X39476	0.00024819372065715	0.0401770983410866	-0.22582362762519	0.0258084487296641	0.421979964468119
IRF1	interferon regulatory factor 1	A_72_P177721	X40400	2.33376236469268e-05	0.0143003293853187	0.109314089707507	-0.243708073531203	0.334076553321496
TRIM26	tripartite motif containing 26	antisens_OTTSUST00000000870	X40581	5.96929974736903e-05	0.020930067486454	-0.246713840139484	-0.334963860565946	0.383393032517037
FAM108C1	abhydrolase domain containing 17C	A_72_P477514	X40654	9.28550360965261e-07	0.00323100704977375	-0.533626227878328	-0.579239547494034	0.453373722376517
TINAGL1	tubulointerstitial nephritis antigen like 1	O8824	X40755	9.84185274643785e-05	0.0251346472387698	-1.02408044541336	-0.385620805334567	0.153117640153274
PKP4	plakophilin 4	O12443	X41144	0.00026031254617364	0.0415790686533582	-0.14313496260308	0.0291715932819793	0.476453694218094
C3	complement component 3	A_72_P745528	X41256	1.15510955906702e-05	0.00974387418052992	-0.272553209589478	1.15990938602884	0.780628950760438
XM_596318		A_72_P007686	X41322	1.97860783799201e-06	0.00550785063861834	-0.336379946106531	-0.348255124822531	0.339330529349009
VMO1	vitelline membrane outer layer 1 homolog	A_72_P324628	X41479	0.000336463515463196	0.0475438318779137	-0.20904343649599	-0.252731680761398	0.13617808002955
ASB4	ankyrin repeat and SOCS box containing 4	A_72_P034796	X41630	0.00018428670883008	0.0361266838993164	-0.141550766968042	-0.124517590846276	0.138228025859704
ADAM15	ADAM metallopeptidase domain 15	gi|116336140|gb|DT321452.1|DT32...	X41939	2.69057451574393e-05	0.0152852087336253	-0.110844130238816	-0.102056521291335	0.270923281131545
ATP9A	ATPase phospholipid transporting 9A (putative)	O9184	X42009	3.38009834642812e-05	0.0165116266995332	-0.309933518710431	-0.187367524203386	0.170509850049699
CERS4	ceramide synthase 4	A_72_P241947	X42109	2.06920707439181e-05	0.0140874623099299	-1.06278748736415	0.12369680842531	0.431821282078788
CAPN3	calpain 3	O5347	X42391	8.84735233677859e-05	0.0233444031569726	-0.518326687316249	-0.331855499214173	0.574377499512009
ECE1	endothelin converting enzyme 1	A_72_P362878	X42455	3.20207534841974e-06	0.00644125091950374	-0.420547860457076	0.3268476281214	0.400698348639921
C3	complement component 3	O9203	X42471	5.76460652936884e-06	0.00773665678751958	-0.34772659070434	1.331964677374	0.929914066318956
PDXK	pyridoxal (pyridoxine, vitamin B6) kinase	A_72_P280409	X42816	1.06522496856484e-05	0.00961407316884161	-0.897378264250707	0.729277979839272	0.912818091910785
C3	complement component 3	gi|47522843|ref|NM_214009.1|	X44500	5.26333128851403e-06	0.00771133437254553	-0.403904902240681	1.3153028149305	0.906372605122072
C5AR1	complement component 5a receptor 1	gi|77592815|gb|DV225822.1|DV225822	X44538	0.00030011330721005	0.0447568764474994	-0.608189178630803	-0.198944466838961	0.832887353835774
ABHD17C	abhydrolase domain containing 17C	A_72_P376788	X44989	4.4915635620691e-06	0.00694620304873987	-1.17421746505947	-1.25692638466223	0.635190779264796
SIGLEC5	sialic acid binding Ig like lectin 5	O1429	X45076	0.000257831031623208	0.0414869504467932	-0.504328321610848	-0.335917678551824	0.833883678505641
ETV7	ETS variant 7	A_72_P265932	X45199	0.000163668784916094	0.033500352689039	-0.261374892130871	-0.196301615597019	0.860721339350997
AJ952173		A_72_P390043	X45256	0.000243622129961454	0.0401770983410866	-0.202095339800017	-0.140384176121093	0.125467138093184
C3	complement component 3	A_72_P742730	X45309	3.23948388378965e-06	0.00644125091950374	-0.306298026984391	1.1306067954424	0.749713664540905
ST3GAL4	ST3 beta-galactoside alpha-2,3-sialyltransferase 4	gi|47523329|ref|NM_213757.1|	X45935	6.82571779808134e-05	0.0220002409007501	-1.24168517098595	-1.02813872112031	0.324924832869311
TIMP1	TIMP metallopeptidase inhibitor 1	gi|47523143|ref|NM_213857.1|	X46012	0.000104464036282688	0.0261978862882989	-0.577392971943664	0.32786330296569	0.567782842766627
MAOA	monoamine oxidase A	A_72_P396558	X46181	4.63209415775165e-05	0.0187980344727859	-0.455034793732365	-0.60698045587057	0.350799807182034
TGM3	transglutaminase 3	O6496	X46673	4.52588250180527e-05	0.0187980344727859	-0.480841778482314	2.01957567281858	0.348591889805871
CXCL13	C-X-C motif chemokine ligand 13	A_72_P372543	X46724	0.000116941736434706	0.0280629923890769	0.0668322891555168	1.83617367933654	0.680618091079204
BX673843		A_72_P040726	X47813	0.000207545749704113	0.0384188176713755	-0.538732030315136	0.0733340857198262	0.205077400121269
PRRG4	proline rich and Gla domain 4	O1479	X47920	0.000108498386855912	0.0267280495124603	-0.45735251244022	-0.451778874241234	0.027658435535189
FAM129A	family with sequence similarity 129 member A	A_72_P352528	X48739	0.000189237707675997	0.0361839807608077	-1.18150394563625	0.382815857176083	0.54793294657759
IRF1	interferon regulatory factor 1	gi|115550602|dbj|AK232432.1|	X48900	7.81655362530161e-05	0.0222818748789045	0.108758099774411	-0.247953383173983	0.30733432946079
SOD2	superoxide dismutase 2, mitochondrial	A_72_P655932	X49358	0.000151629681880215	0.0319918292043322	-0.792763163834607	0.887620331437386	0.704740376514469
SLAMF7	SLAM family member 7	A_72_P189376	X49542	0.000103264582491583	0.0261325107528927	-0.890156231648586	-0.699242061574027	0.89113357753199
TANK	TRAF family member associated NFKB activator	A_72_P080821	X49889	0.000214527601770808	0.0388523981682888	-0.734225329039381	0.33118247175152	0.771633031336843
CCL5	C-C motif chemokine ligand 5	A_72_P115401	X49993	6.79668047271816e-07	0.00317065954231218	-1.35377925823503	-2.07908537372044	0.12023692433171
NA		A_72_P036461	X50198	9.43011588377981e-06	0.00905193571919926	-0.60922582635575	2.35159480719859	1.69124586160867
ST3GAL4	ST3 beta-galactoside alpha-2,3-sialyltransferase 4	A_72_P543792	X50508	2.8912935366209e-05	0.0160969876357832	-1.26486916300069	-1.0341754026998	0.343630893457738
DGAT2	diacylglycerol O-acyltransferase 2	A_72_P288804	X51211	4.80554847997835e-05	0.0187980344727859	-0.616029338315384	-0.0239482065378281	0.297493758722316
RIPK3	receptor interacting serine/threonine kinase 3	O5099	X51649	3.21124054723599e-05	0.0165116266995332	-1.4005221144286	-0.920832307495352	0.596480111607059
LOX5	lipoxygenase	A_72_P706687	X51731	0.000280743494543474	0.0436595344000374	-0.021611993465616	-0.0356654939774388	0.499943402403501
ACVR1B	activin A receptor type 1B	A_72_P046246	X51839	1.09638653262847e-06	0.00339112354541987	-1.36045867414391	1.90119785462993	0.649857435877117
ANKRD22	ankyrin repeat domain 22	A_72_P646511	X52787	5.06467142816735e-05	0.0187980344727859	-0.0683251905182429	1.55536920997529	1.31887182824984
CCR5	C-C motif chemokine receptor 5 (gene/pseudogene)	gi|48675898|ref|NM_001001618.1|	X53055	0.000131249473859013	0.0303003929964396	-1.25400203761041	-0.717495553190389	0.634399793830857
SLC39A1	solute carrier family 39 member 1	A_72_P206187	X53923	0.000314771627425038	0.0456369676699521	-0.436365699975421	-0.202984730415134	0.163594687179217
PELI1	pellino E3 ubiquitin protein ligase 1	O8594	X54030	0.000303358920482095	0.0447568764474994	-0.393874026182454	-0.131582001769866	0.705888572496043
RNF19B	ring finger protein 19B	O8076	X54232	1.73755640827335e-05	0.0127285151939751	-0.63860845098657	0.57752841815943	0.283770288861521
ZFAND5	zinc finger AN1-type containing 5	A_72_P369638	X54843	0.000229425465078708	0.0399157291962249	-0.61711570010992	-0.425151698241467	0.408529897752365
PLOD1	procollagen-lysine,2-oxoglutarate 5-dioxygenase 1	A_72_P283299	X55072	6.83405440739775e-07	0.00317065954231218	-0.588352816887212	-0.501994962760711	0.705672513086748
CEBPB	CCAAT/enhancer binding protein beta	gi|4378472|gb|AF103944.1|AF103944	X55075	7.91551875548604e-05	0.0222818748789045	-0.555133115006177	-0.505221990621964	0.263206242654356
HMOX1	heme oxygenase 1	A_72_P689842	X55360	0.000294546260112005	0.0447568764474994	-1.81192931158449	-0.0221108713861659	1.02351053845349
MCL1	MCL1, BCL2 family apoptosis regulator	O8707	X55839	6.63998992956102e-05	0.0220002409007501	-0.236499889332691	0.0302209358076628	0.297641852559109
NA		A_72_P144946	X56001	0.000291964731542786	0.0447568764474994	0.0483751679817416	2.39240534181048	0.263784480475186
NA		A_72_P333608	X56286	2.32687028198782e-05	0.0143003293853187	-0.2211620156065	-0.0946435851699179	0.490685472158934
ST3GAL4	ST3 beta-galactoside alpha-2,3-sialyltransferase 4	A_72_P088786	X56538	8.88927231612278e-05	0.0233444031569726	-1.22965364089731	-1.01413080388584	0.315371774819762
ALPK1	alpha kinase 1	A_72_P138251	X57096	0.000143829557536613	0.0319918292043322	-0.481105059497858	-0.0699039157920794	0.0980052126662827
CCDC47	coiled-coil domain containing 47	CUST_474_PI427286967	X57955	0.000342028677992728	0.0480861227741595	-0.411258814542706	-0.519706060764804	0.391294273851133
CAMK1	calcium/calmodulin dependent protein kinase I	A_72_P318563	X58616	0.000151701744260224	0.0319918292043322	-0.480297821928313	-0.614532206624783	0.404551776177071
ANKRD22	ankyrin repeat domain 22	A_72_P329798	X60574	6.3147957491225e-05	0.0215820510305933	-0.173052458949814	1.63351770964563	1.11273404092698
LCP1	lymphocyte cytosolic protein 1	A_72_P585446	X61190	6.35746734385404e-05	0.0215820510305933	-0.920432409286343	-0.94117585920999	0.607495227966883
NA = non-annotated genes
