# Supplementary material for: Time course study of the response to LPS targeting the pig immune gene networks
Source: BMC Genomics. 2017 Dec 22;18:988. doi: 10.1186/s12864-017-4363-5 (PMC5741867; doi:10.1186/s12864-017-4363-5)
Supplement: Supplementary file 5 — List of 116 unique genes differentially expressed in list (List3). (XLSX 22.9 kb) [file 12864_2017_4363_MOESM5_ESM.xlsx]

## Sheet: Additional_file_2_DEG_185
GENE SYMBOL	GENE DESCRIPTION	num_TRiX	LPS_0H	LPS_01H	LPS_04H	LPS_24H
VMO1	vitelline membrane outer layer 1 homolog	X41479	0.0367152630829035	0.302275785442229	1.05352484994353e-05	0.109772542387373
IL18RAP	interleukin 18 receptor accessory protein	X250	0.964932715256986	0.562664771953197	0.000302491831309456	0.11626771334927
CD97	adhesion G protein-coupled receptor E5	X999	0.853024256035243	0.434412964523971	6.18703317286272e-06	0.109772542387373
CSTB	cystatin B	X1056	0.895538144675539	0.538820116762749	1.46208795013465e-05	0.128214904209119
EW296706		X1169	0.790972065305436	0.588017351650713	0.000890115332073655	0.109897613055248
ENSSSCT00000004966		X1308	0.965313747379753	0.967066803697291	7.44769290340801e-06	0.133147052886873
TNFRSF1A	tumor necrosis factor receptor superfamily member 1A	X1526	0.965313747379753	0.456885413087949	5.81332547747468e-06	0.117300720924227
NA		X1646	0.611651725750905	0.588017351650713	0.000366926896514887	0.360049595667994
SELL	selectin L	X1653	0.801070153168289	0.974723931648309	4.80127898211936e-07	0.109772542387373
IFITM1	interferon induced transmembrane protein 1	X1737	0.964932715256986	0.985934744893454	5.44067826922643e-06	0.109772542387373
TIMP1	TIMP metallopeptidase inhibitor 1	X1956	0.668874764794318	0.791020371946814	0.000574453386804747	0.109897613055248
ORC4	origin recognition complex subunit 4	X2030	0.668874764794318	0.591105452603257	0.00287786395543315	0.677177239439302
TEC	tec protein tyrosine kinase	X2347	0.974393056728349	0.828065550035579	6.06771244597824e-06	0.11626771334927
BTBD1	BTB domain containing 1	X2351	0.895538144675539	0.791020371946814	0.041183641469936	0.549419766316975
CD163	CD163 molecule	X2686	0.964932715256986	0.09619231357339	0.000340498701211662	0.538221392332431
PDCD1LG2	programmed cell death 1 ligand 2	X2921	0.826928859894153	0.538820116762749	0.00503580822242268	0.145000782563092
NA		X3266	0.90694340596806	0.497151686272993	0.00122520057566117	0.109772542387373
IL15	interleukin 15	X3365	0.895538144675539	0.730846878285695	3.05231769711537e-05	0.109897613055248
TIMP1	TIMP metallopeptidase inhibitor 1	X3772	0.382549894823963	0.311898191161184	0.000331536227958693	0.109772542387373
C3	complement component 3	X3793	0.965313747379753	0.939072246576553	0.00115868195436724	0.148590364439258
CCL5	C-C motif chemokine ligand 5	X4079	0.974393056728349	0.567429963049624	0.00816228826384977	0.926328197352799
VSIG4	V-set and immunoglobulin domain containing 4	X4874	0.975023673994126	0.696801575923695	0.00591875332338684	0.133147052886873
PTPN1	protein tyrosine phosphatase, non-receptor type 1	X5414	0.895538144675539	0.373862228287747	5.58780278479791e-06	0.109772542387373
CEBPB	CCAAT/enhancer binding protein beta	X6000	0.965313747379753	0.696801575923695	8.45668468441086e-06	0.109772542387373
SERPING1	serpin family G member 1	X6174	0.964932715256986	0.373862228287747	0.000184857286877945	0.13620346131822
EMR3	adhesion G protein-coupled receptor E3	X7986	0.964932715256986	0.302275785442229	0.00317212813639016	0.109772542387373
SIGLEC7	sialic acid binding Ig like lectin 7	X8047	0.975023673994126	0.608668883368913	3.08853611162979e-07	0.124859495926066
TIMP1	TIMP metallopeptidase inhibitor 1	X8718	0.964932715256986	0.867618253865179	0.00019141014322785	0.109897613055248
ABHD2	abhydrolase domain containing 2	X8882	0.626523474385413	0.415068314635187	2.72123868789081e-06	0.109772542387373
CLEC2D	C-type lectin domain family 2 member D	X8913	0.895538144675539	0.974723931648309	5.02154875552462e-07	0.124859495926066
LRRK2	leucine-rich repeat kinase 2	X8944	0.826928859894153	0.588017351650713	6.41702811224501e-08	0.109772542387373
IL15	interleukin 15	X9038	0.955594187439395	0.65260156765269	0.0457134102873834	0.196903819780937
CD34	CD34 molecule	X9307	0.611651725750905	0.608668883368913	4.59750706821635e-07	0.124859495926066
SH3BP2	SH3 domain binding protein 2	X10047	0.801070153168289	0.250675765749077	7.20947136977388e-06	0.109772542387373
TLR4	toll like receptor 4	X10594	0.843591702863999	0.415068314635187	0.000461199111450992	0.109772542387373
PDXK	pyridoxal (pyridoxine, vitamin B6) kinase	X10799	0.843591702863999	0.821811755615931	1.13304459994564e-05	0.134021960110411
NA		X10828	0.697667429744622	0.641544391355814	2.96922140527831e-05	0.109897613055248
NA		X10912	0.826928859894153	0.721326811308633	1.2799277660462e-06	0.109897613055248
CXCL16	C-X-C motif chemokine ligand 16	X10952	0.895538144675539	0.250675765749077	0.000122649195109911	0.117300720924227
TEC	tec protein tyrosine kinase	X11184	0.843591702863999	0.591105452603257	6.41702811224501e-08	0.157511874092251
PTPN1	protein tyrosine phosphatase, non-receptor type 1	X11383	0.826928859894153	0.311898191161184	2.21299334839784e-06	0.109772542387373
TNFSF13B	tumor necrosis factor superfamily member 13b	X11903	0.965313747379753	0.588017351650713	3.08853611162979e-07	0.190206276508014
AK345205		X11926	0.790972065305436	0.09619231357339	2.8127140784937e-07	0.62836681851779
NA		X12066	0.964932715256986	0.608668883368913	3.06228140935967e-05	0.247106953823559
C3AR1	complement component 3a receptor 1	X12135	0.964932715256986	0.250675765749077	2.39604220039027e-05	0.109772542387373
CSTB	cystatin B	X12353	0.970418595156625	0.591105452603257	2.7374118750821e-05	0.133147052886873
PIM1	Pim-1 proto-oncogene, serine/threonine kinase	X12369	0.970418595156625	0.344361440908418	2.7635673278454e-05	0.11626771334927
NFAM1	NFAT activating protein with ITAM motif 1	X12423	0.964932715256986	0.302275785442229	5.02693557183372e-06	0.109897613055248
TLR4	toll like receptor 4	X12483	0.964932715256986	0.270002446859138	2.07564309501153e-05	0.238558664177211
ASCL2	achaete-scute family bHLH transcription factor 2	X13489	0.668874764794318	0.302275785442229	1.8393546655229e-06	0.117300720924227
HCK	HCK proto-oncogene, Src family tyrosine kinase	X13567	0.970418595156625	0.851034299287752	8.82251077385358e-07	0.109772542387373
AK350851		X13858	0.611651725750905	0.762314385738237	0.0352246805287043	0.610539898645684
C5AR1	complement component 5a receptor 1	X13904	0.964932715256986	0.352369571423916	0.00241637394179642	0.141197099621646
SBAB-554F3.9		X13925	0.970418595156625	0.302275785442229	4.36262076448643e-07	0.21787658449605
WWP1	WW domain containing E3 ubiquitin protein ligase 1	X14097	0.611651725750905	0.1902178777321	8.9124539953906e-06	0.109772542387373
gata1		X14199	0.611651725750905	0.588017351650713	5.02622068839669e-08	0.109772542387373
MYBPH	myosin binding protein H	X14256	0.826928859894153	0.415068314635187	1.62952927662237e-05	0.109772542387373
NA		X15083	0.626523474385413	0.939072246576553	0.000397369188583128	0.208016690141591
FYB	FYN binding protein	X15110	0.611651725750905	0.308529344831368	2.81209921521379e-06	0.159011512218053
NA		X15492	0.975023673994126	0.566314600328471	0.0149712994727325	0.109772542387373
IL4R	interleukin 4 receptor	X15646	0.964932715256986	0.732327464480366	1.07404867442189e-06	0.109897613055248
AK349791		X15844	0.611651725750905	0.384027374700365	0.00503580822242268	0.13620346131822
CAPN3	calpain 3	X16049	0.86360170134445	0.365867959380166	5.12961708544919e-06	0.181621477863101
NA		X16113	0.974393056728349	0.791020371946814	0.00692870541374416	0.884965160981666
NA		X16261	0.970418595156625	0.768152918982528	8.38617367265187e-06	0.506419250735999
AJ954606		X16315	0.964932715256986	0.556959960264278	0.0047840127563255	0.134021960110411
AK239030		X16579	0.895538144675539	0.608668883368913	8.9124539953906e-06	0.124859495926066
PIK3R5	phosphoinositide-3-kinase regulatory subunit 5	X16600	0.975023673994126	0.851034299287752	5.44067826922643e-06	0.147301809245196
NA		X16636	0.826928859894153	0.851034299287752	4.88067644510789e-06	0.109772542387373
RELT	RELT tumor necrosis factor receptor	X17813	0.895538144675539	0.588017351650713	0.000762645167294601	0.15277148834479
MCL1	myeloid cell leukemia 1	X17903	0.959717351280559	0.814186112117109	7.95455454723646e-07	0.109772542387373
SOCS6	suppressor of cytokine signaling 6	X18332	0.383779432889701	0.575848192614034	7.02872236942535e-06	0.124859495926066
DBN1	drebrin 1	X18993	0.975789128794444	0.302275785442229	6.26477152527521e-07	0.109772542387373
cndp2		X19357	0.826928859894153	0.904120558518612	1.40167749379809e-06	0.117300720924227
C3	complement component 3	X20452	0.895538144675539	0.851034299287752	0.00384527419082441	0.110088718603743
TXNIP	thioredoxin interacting protein	X20981	0.895538144675539	0.867618253865179	0.00179254261951377	0.124859495926066
TEC	tec protein tyrosine kinase	X21198	0.826928859894153	0.867618253865179	2.77735666524003e-07	0.166061095201098
LCP1	lymphocyte cytosolic protein 1	X21959	0.970418595156625	0.588017351650713	1.31742661783903e-05	0.109772542387373
IFNGR1	interferon gamma receptor 1	X22479	0.955594187439395	0.588017351650713	6.69197698298378e-07	0.15650305945065
NA		X22485	0.964932715256986	0.828065550035579	1.1389327482098e-05	0.133147052886873
NA		X22528	0.895538144675539	0.791020371946814	4.09506359008165e-06	0.109772542387373
CYBRD1	cytochrome b reductase 1	X22535	0.895538144675539	0.09619231357339	0.0270283142901026	0.261107893781462
ANXA1	annexin A1	X22876	0.843591702863999	0.302275785442229	0.000211381797722096	0.109772542387373
GYG1	glycogenin 1	X22889	0.790972065305436	0.956111970342919	4.08987995965237e-05	0.303062772957411
CLIP2	CAP-Gly domain containing linker protein 2	X23413	0.975023673994126	0.65260156765269	0.00387042602645497	0.147301809245196
DGAT2	diacylglycerol O-acyltransferase 2	X23706	0.801070153168289	0.302275785442229	2.77735666524003e-07	0.271294462097491
PDXK	pyridoxal (pyridoxine, vitamin B6) kinase	X23859	0.895538144675539	0.561716877567901	7.1797088824113e-05	0.109897613055248
PRDM1	PR domain 1	X24367	0.964932715256986	0.09619231357339	3.96024205588707e-07	0.322023885200294
STAT2	signal transducer and activator of transcription 2	X24822	0.611651725750905	0.62303043559569	5.13818829961869e-08	0.109772542387373
Sema4a	semaphorin 4A	X25376	0.975023673994126	0.974723931648309	1.45291890862392e-05	0.109772542387373
NA		X26256	0.945265784262528	0.308529344831368	0.000549470211374247	0.904980341343153
SERPING1	serpin family G member 1	X26693	0.970418595156625	0.591105452603257	0.000181039091638693	0.109897613055248
FFAR2	free fatty acid receptor 2	X26752	0.965313747379753	0.980541609870312	0.00692930886020013	0.109772542387373
B4GALT5	beta-1,4-galactosyltransferase 5	X27124	0.895538144675539	0.867618253865179	2.98934546886487e-06	0.109772542387373
TNFRSF1A	tumor necrosis factor receptor superfamily member 1A	X27444	0.611651725750905	0.502195713710603	4.95738572643261e-06	0.109772542387373
CAPN3	calpain 3	X27604	0.826928859894153	0.09619231357339	4.32532171636034e-07	0.117300720924227
IL15	interleukin 15	X28010	0.843591702863999	0.588017351650713	2.8903721483712e-05	0.113701531815618
HMOX1	heme oxygenase 1	X28182	0.975023673994126	0.588017351650713	0.00189786780373597	0.11425583284751
HMOX1	heme oxygenase 1	X28235	0.964932715256986	0.50384853587809	0.00085469624312516	0.124859495926066
TNFSF13B	tumor necrosis factor superfamily member 13b	X28879	0.895538144675539	0.65260156765269	6.26477152527521e-07	0.124859495926066
ATP1B1	ATPase Na+/K+ transporting subunit beta 1	X29044	0.970418595156625	0.415068314635187	0.0472874945242292	0.109772542387373
MS4A7	membrane spanning 4-domains A7	X29349	0.895538144675539	0.851034299287752	0.0148061488445639	0.717363755838499
CD300LG	CD300 molecule like family member g	X29703	0.826928859894153	0.311898191161184	0.000495848395831461	0.109772542387373
AJ660269		X30878	0.774653503538528	0.828065550035579	0.00672716231210194	0.157147039521965
SNRPC	small nuclear ribonucleoprotein polypeptide C	X31196	0.668874764794318	0.980541609870312	3.05231769711537e-05	0.566891099816253
IRF1	interferon regulatory factor 1	X31248	0.826928859894153	0.302275785442229	1.84224087930227e-07	0.360049595667994
SERPING1	serpin family G member 1	X31531	0.970418595156625	0.796090436531984	0.00282816988684192	0.11626771334927
KCNJ15	potassium voltage-gated channel subfamily J member 15	X31778	0.895538144675539	0.588017351650713	7.55136960551727e-05	0.322023885200294
RIPK3	receptor interacting serine/threonine kinase 3	X31876	0.672187512014254	0.791020371946814	2.64238217600699e-06	0.109897613055248
PTPN1	protein tyrosine phosphatase, non-receptor type 1	X32352	0.895538144675539	0.439884025822579	5.31372270997499e-07	0.110151246845938
TNK2	tyrosine kinase non receptor 2	X32807	0.611651725750905	0.791020371946814	0.00298634901954605	0.123299998696216
TIMP1	TIMP metallopeptidase inhibitor 1	X32987	0.611651725750905	0.538820116762749	0.000462247104823921	0.109772542387373
AGPAT9	glycerol-3-phosphate acyltransferase 3	X33199	0.843591702863999	0.439884025822579	6.81279424432784e-05	0.109772542387373
NA		X33710	0.895538144675539	0.538820116762749	3.88083651830283e-05	0.109772542387373
NFAM1	NFAT activating protein with ITAM motif 1	X34522	0.964932715256986	0.65260156765269	4.80127898211936e-07	0.11626771334927
GYG1		X34645	0.826928859894153	0.904120558518612	2.69388418876473e-05	0.216541243947691
NA		X34687	0.611651725750905	0.302275785442229	2.69069077606633e-06	0.190206276508014
SLC7A7	solute carrier family 7 member 7	X35447	0.626523474385413	0.302275785442229	0.0071333947719238	0.11626771334927
LASS4	ceramide synthase 4	X35471	0.790972065305436	0.463458625244875	9.61742942596497e-08	0.157147039521965
NA		X35531	0.826928859894153	0.886796173792715	2.04646923923731e-05	0.362880417546611
FFAR2	free fatty acid receptor 2	X35887	0.870663608972748	0.316754417879467	5.02622068839669e-08	0.109897613055248
MCTP2	multiple C2 domains, transmembrane 2	X36304	0.964932715256986	0.502195713710603	9.71292608928609e-06	0.324242933219318
Pbxip1	pre-B-cell leukemia homeobox interacting protein 1	X36438	0.902182972744709	0.556959960264278	0.000850907305110448	0.109772542387373
LYSMD1	LysM domain containing 1	X36680	0.104024480731778	0.451208136862542	1.14276250277392e-05	0.109897613055248
A_72_P025326		X36946	0.872285779213341	0.302275785442229	0.000381491517804137	0.161753115493112
ADAM17	ADAM metallopeptidase domain 17	X37313	0.826928859894153	0.302275785442229	6.41702811224501e-08	0.109897613055248
JAK2	Janus kinase 2	X37918	0.826928859894153	0.479588057348558	2.8903721483712e-05	0.109772542387373
IFNGR2	interferon gamma receptor 2 (interferon gamma transducer 1)	X38474	0.626523474385413	0.588017351650713	1.78695813994839e-05	0.133147052886873
MCTP2	multiple C2 domains, transmembrane 2	X38558	0.826928859894153	0.808379368773984	2.4952214950637e-06	0.136290168097152
FAS	Fas cell surface death receptor	X38639	0.895538144675539	0.876275808312881	5.42410764121582e-06	0.717363755838499
TEC	tec protein tyrosine kinase	X39248	0.902182972744709	0.974723931648309	1.31844660153186e-07	0.161753115493112
NA		X39443	0.949094599971599	0.740218827759179	4.32532171636034e-07	0.132984751982145
TANK	TRAF family member associated NFKB activator	X39476	0.801070153168289	0.658047593632548	1.96153892668519e-06	0.109772542387373
IRF1	interferon regulatory factor 1	X40400	0.611651725750905	0.591105452603257	3.13876984530318e-07	0.324242933219318
TRIM26_antisense		X40581	0.955594187439395	0.270002446859138	7.61677233750777e-06	0.109772542387373
TINAGL1	tubulointerstitial nephritis antigen like 1	X40755	0.970418595156625	0.860088698489659	7.95994082886746e-07	0.117300720924227
PKP4	plakophilin 4	X41144	0.626523474385413	0.909142183841498	7.21502271180908e-05	0.113262083023731
C3	complement component 3	X41256	0.895538144675539	0.791020371946814	0.00118936838635201	0.120943831738312
ASB4	ankyrin repeat and SOCS box containing 4	X41630	0.611651725750905	0.762314385738237	0.00978296899061333	0.194887243646671
ADAM15	ADAM metallopeptidase domain 15	X41939	0.668874764794318	0.987961419428081	0.0243182594579261	0.109897613055248
ATP9A	ATPase phospholipid transporting 9A (putative)	X42009	0.964932715256986	0.791020371946814	0.0246358792067081	0.4754715595629
CERS4	ceramide synthase 4	X42109	0.826928859894153	0.608953783362621	5.02622068839669e-08	0.144777391056937
CAPN3	calpain 3	X42391	0.626523474385413	0.250675765749077	1.20083447435949e-06	0.133147052886873
ECE1	endothelin converting enzyme 1	X42455	0.790972065305436	0.725429151058279	2.77735666524003e-07	0.374902476970783
C3	complement component 3	X42471	0.826928859894153	0.904120558518612	0.000340498701211662	0.129496505516822
PDXK	pyridoxal (pyridoxine, vitamin B6) kinase	X42816	0.902182972744709	0.732057906144221	2.98934546886487e-06	0.124859495926066
C3	complement component 3	X44500	0.872285779213341	0.575848192614034	0.00282816988684192	0.109897613055248
C5AR1	complement component 5a receptor 1	X44538	0.826928859894153	0.608668883368913	5.02622068839669e-08	0.134021960110411
NA		X44989	0.872285779213341	0.415068314635187	0.0462143578738091	0.109897613055248
SIGLEC5	sialic acid binding Ig like lectin 5	X45076	0.790972065305436	0.09619231357339	2.77735666524003e-07	0.109772542387373
NA		X45199	0.668874764794318	0.439884025822579	3.37476521784736e-06	0.109772542387373
AJ952173		X45256	0.611651725750905	0.09619231357339	0.00438944512847648	0.124859495926066
C3	complement component 3	X45309	0.970418595156625	0.796036284630433	0.000843279472516102	0.134351051421996
ST3GAL4	ST3 beta-galactoside alpha-2,3-sialyltransferase 4	X45935	0.964932715256986	0.985934744893454	7.95455454723646e-07	0.109897613055248
TIMP1	TIMP metallopeptidase inhibitor 1	X46012	0.970418595156625	0.876275808312881	0.00020124057566319	0.109897613055248
TGM3	transglutaminase 3	X46673	0.826928859894153	0.762314385738237	0.0217716211911051	0.483951462884524
CXCL13	C-X-C motif chemokine ligand 13	X46724	0.970418595156625	0.681905593885429	0.00122520057566117	0.161753115493112
BX673843		X47813	0.959717351280559	0.732327464480366	0.00387042602645497	0.225672605521765
FAM129A	family with sequence similarity 129 member A	X48739	0.895538144675539	0.791020371946814	7.95455454723646e-07	0.125571009616365
IRF1	interferon regulatory factor 1	X48900	0.611651725750905	0.556959960264278	4.80127898211936e-07	0.483951462884524
SOD2	superoxide dismutase 2, mitochondrial	X49358	0.826928859894153	0.867618253865179	1.62952927662237e-05	0.137661447035204
NA		X49542	0.382549894823963	0.876275808312881	0.000244465777377429	0.0185856260785993
TANK	TRAF family member associated NFKB activator	X49889	0.790972065305436	0.806115691859576	4.09506359008165e-06	0.109772542387373
CCL5	C-C motif chemokine ligand 5	X49993	0.964932715256986	0.415068314635187	0.00769984720092646	0.897701749568329
NA		X50198	0.383779432889701	0.65260156765269	7.33495768880119e-06	0.12034832371628
ST3GAL4	ST3 beta-galactoside alpha-2,3-sialyltransferase 4	X50508	0.964932715256986	0.974723931648309	1.08708765933548e-06	0.124859495926066
DGAT2	diacylglycerol O-acyltransferase 2	X51211	0.826928859894153	0.85149582676034	1.77543797222854e-06	0.194887243646671
RIPK3	receptor interacting serine/threonine kinase 3	X51649	0.611651725750905	0.762314385738237	2.98934546886487e-06	0.109772542387373
NA		X51839	0.826928859894153	0.974723931648309	0.0023640057061897	0.213958744070977
ANKRD22	ankyrin repeat domain 22	X52787	0.959717351280559	0.591105452603257	2.37032698966716e-06	0.11425583284751
CCR6	C-C motif chemokine receptor 6	X53055	0.790972065305436	0.302275785442229	0.00371650635859341	0.109772542387373
SLC39A1	solute carrier family 39 member 1	X53923	0.872285779213341	0.30396621006452	6.41702811224501e-08	0.133147052886873
PELI1	pellino E3 ubiquitin protein ligase 1	X54030	0.611651725750905	0.415068314635187	9.61742942596497e-08	0.109772542387373
Rnf19b	ring finger protein 19B	X54232	0.955594187439395	0.344361440908418	5.03236520489046e-06	0.109772542387373
ZFAND5	zinc finger AN1-type containing 5	X54843	0.964932715256986	0.987961419428081	5.10827127844744e-06	0.109772542387373
NA		X55072	0.964932715256986	0.567429963049624	0.0117693073860139	0.133147052886873
CEBPB	CCAAT/enhancer binding protein beta	X55075	0.790972065305436	0.250675765749077	0.0372696088504989	0.534819289150207
HMOX1	heme oxygenase 1	X55360	0.826928859894153	0.588017351650713	0.00710068640255316	0.109772542387373
MCL1	myeloid cell leukemia 1	X55839	0.955594187439395	0.464459776513639	4.80127898211936e-07	0.109772542387373
NA		X56286	0.790972065305436	0.415068314635187	7.55152775757357e-06	0.109897613055248
ST3GAL4	ST3 beta-galactoside alpha-2,3-sialyltransferase 4	X56538	0.955594187439395	0.828065550035579	7.55925807718842e-07	0.117300720924227
ALPK1	alpha kinase 1	X57096	0.843591702863999	0.591105452603257	1.84224087930227e-07	0.17536343826879
CCDC47	coiled-coil domain containing 47	X57955	0.970418595156625	0.867618253865179	0.0173186433435026	0.11626771334927
ANKRD22	ankyrin repeat domain 22	X60574	0.826928859894153	0.814186112117109	7.20947136977388e-06	0.109772542387373
LCP1	lymphocyte cytosolic protein 1	X61190	0.970418595156625	0.974723931648309	2.98934546886487e-06	0.109772542387373
NA = non-annotated genes
