# Supplementary material for: Time course study of the response to LPS targeting the pig immune gene networks
Source: BMC Genomics. 2017 Dec 22;18:988. doi: 10.1186/s12864-017-4363-5 (PMC5741867; doi:10.1186/s12864-017-4363-5)
Supplement: Supplementary file 6 — Biological functions enriched by differentially expressed genes in list (List3) (n=30). Categories: Category of the enriched function; Diseases or Function Annotation: name of the enriched function; FDR: FDR of the enrichment test; Genes: list of genes enriching the biological function; Genes: number of genes enriching the biological function. (XLSX 10 kb) [file 12864_2017_4363_MOESM6_ESM.xlsx]

## Sheet: List3_Biological Functions
Categories	Diseases or Functions Annotation	FDR	Genes	# Genes
Cellular Function and Maintenance	function of blood cells	8,03E-21	C3AR1,CCL5,CCR6,CEBPB,CLEC2D,FYB,HCK,IFNGR1,IFNGR2,IL15,IL18RAP,IL4R,IRF1,LCP1,MCL1,PDCD1LG2,PIM1,RIPK3,SELL,SEMA4A,SH3BP2,ST3GAL4,STAT2,TANK,TEC,TLR4,TNFRSF1A,TNFSF13B,TXNIP,VSIG4	30
Cellular Movement, Immune Cell Trafficking	leukocyte migration	1,90E-18	ADAM15,ADAM17,ANXA1,C3AR1,C5AR1,CCL5,CCR6,CD34,CXCL13,CXCL16,FAS,FYB,HCK,HMOX1,IFNGR1,IL15,IL4R,JAK2,LCP1,LRRK2,PDCD1LG2,PELI1,PIK3R5,PRDM1,PTPN1,SELL,SEMA4A,SERPING1,SOD2,ST3GAL4,STAT2,TIMP1,TLR4,TNFRSF1A,TNFSF13B	35
Lymphoid Tissue Structure and Development, Tissue Morphology	quantity of lymphatic system cells	2,70E-20	C3AR1,C5AR1,CCL5,CCR6,CD34,CEBPB,CXCL13,CXCL16,FAS,FYB,HCK,IFNGR1,IL15,IL4R,IRF1,JAK2,MCL1,NAD+,PDCD1LG2,PIM1,PRDM1,RIPK3,SELL,SH3BP2,SOD2,ST3GAL4,TANK,TEC,TIMP1,TLR4,TNFRSF1A,TNFSF13B,TXNIP,VSIG4	34
Cellular Function and Maintenance	function of leukocytes	8,31E-19	C3AR1,CCL5,CCR6,CEBPB,CLEC2D,FYB,HCK,IFNGR1,IFNGR2,IL15,IL18RAP,IL4R,IRF1,LCP1,MCL1,PDCD1LG2,PIM1,RIPK3,SELL,SEMA4A,SH3BP2,STAT2,TANK,TLR4,TNFRSF1A,TNFSF13B,TXNIP	27
Hematological System Development and Function, Tissue Morphology	quantity of leukocytes	1,25E-19	ADAM17,ADGRE5,C3AR1,C5AR1,CCL5,CCR6,CD34,CEBPB,CXCL13,CXCL16,FAS,FYB,HCK,HMOX1,IFNGR1,IL15,IL4R,IRF1,JAK2,MCL1,NAD+,PDCD1LG2,PIM1,PRDM1,RIPK3,SELL,SH3BP2,ST3GAL4,TANK,TEC,TIMP1,TLR4,TNFRSF1A,TNFSF13B,TXNIP,VSIG4	36
Cellular Movement, Hematological System Development and Function, Immune Cell Trafficking	cell movement of leukocytes	2,54E-17	ADAM15,ADAM17,ANXA1,C3AR1,C5AR1,CCL5,CCR6,CXCL13,CXCL16,FAS,FYB,HCK,HMOX1,IFNGR1,IL15,IL4R,JAK2,LCP1,LRRK2,PDCD1LG2,PELI1,PIK3R5,PRDM1,PTPN1,SELL,SEMA4A,SERPING1,STAT2,TIMP1,TLR4,TNFRSF1A,TNFSF13B	32
Immunological Disease	systemic autoimmune syndrome	4,04E-19	ADAM15,ADAM17,ADGRE5,ANXA1,ATP1B1,C3AR1,C5AR1,CCL5,CCR6,CEBPB,CLEC2D,CXCL13,CXCL16,FAS,HCK,HMOX1,IFNGR1,IFNGR2,IL15,IL4R,JAK2,KCNJ15,LCP1,LRRK2,MCL1,MCTP2,MS4A7,PDCD1LG2,PRDM1,PTPN1,SELL,SERPING1,SOD2,STAT2,TIMP1,TLR4,TNFRSF1A,TNFSF13B,VSIG4	39
Cellular Development, Cellular Growth and Proliferation, Hematological System Development and Function	proliferation of immune cells	1,14E-17	ANXA1,C5AR1,CCL5,CCR6,CEBPB,CXCL16,FAS,FYB,HCK,HMOX1,IFNGR1,IL15,IL4R,IRF1,JAK2,LCP1,NAD+,PDCD1LG2,PELI1,PIM1,PRDM1,RELT,RIPK3,SELL,SH3BP2,TANK,TEC,TLR4,TNFRSF1A,TNFSF13B,TXNIP,VSIG4	32
Cellular Development, Cellular Growth and Proliferation	proliferation of blood cells	2,30E-17	ANXA1,C5AR1,CCL5,CCR6,CD163,CEBPB,CXCL16,FAS,FYB,HCK,HMOX1,IFNGR1,IL15,IL4R,IRF1,JAK2,LCP1,NAD+,PDCD1LG2,PELI1,PIM1,PRDM1,RELT,RIPK3,SELL,SH3BP2,TANK,TEC,TLR4,TNFRSF1A,TNFSF13B,TXNIP,VSIG4	33
Cellular Growth and Proliferation, Lymphoid Tissue Structure and Development	proliferation of lymphatic system cells	2,48E-17	ANXA1,C5AR1,CCL5,CCR6,CEBPB,FAS,FYB,HCK,HMOX1,IFNGR1,IL15,IL18RAP,IL4R,IRF1,JAK2,LCP1,NAD+,PDCD1LG2,PELI1,PIM1,PRDM1,RELT,RIPK3,SELL,SH3BP2,TANK,TEC,TLR4,TNFRSF1A,TNFSF13B,TXNIP,VSIG4	32
Hematological System Development and Function, Lymphoid Tissue Structure and Development, Tissue Morphology	quantity of lymphocytes	2,49E-17	C3AR1,C5AR1,CCL5,CCR6,CEBPB,CXCL13,CXCL16,FAS,FYB,IFNGR1,IL15,IL4R,IRF1,JAK2,MCL1,NAD+,PDCD1LG2,PIM1,PRDM1,RIPK3,SELL,SH3BP2,ST3GAL4,TANK,TEC,TLR4,TNFRSF1A,TNFSF13B,TXNIP,VSIG4	30
Cell Death and Survival	cell death of myeloid cells	5,05E-17	ADAM17,ANXA1,C3AR1,CCL5,CEBPB,FAS,HMOX1,IL15,IRF1,JAK2,MCL1,NAD+,PIM1,RIPK3,SH3BP2,SIGLEC5,SOD2,TLR4,TNFRSF1A	19
Cell Death and Survival	apoptosis of myeloid cells	5,83E-17	ADAM17,ANXA1,C3AR1,CCL5,CEBPB,FAS,IL15,IRF1,JAK2,MCL1,NAD+,PIM1,RIPK3,SH3BP2,SIGLEC5,SOD2,TLR4,TNFRSF1A	18
Connective Tissue Disorders, Inflammatory Disease, Inflammatory Response, Organismal Injury and Abnormalities, Skeletal and Muscular Disorders	inflammation of joint	8,24E-17	ADAM15,ADAM17,ADGRE5,ANXA1,ATP1B1,C3AR1,C5AR1,CCL5,CCR6,CD163,CEBPB,CXCL13,CXCL16,FAS,HCK,HMOX1,IFNGR1,IL15,IL4R,IRF1,JAK2,KCNJ15,LCP1,LRRK2,MCL1,MCTP2,MS4A7,PRDM1,PTPN1,SOD2,TIMP1,TLR4,TNFRSF1A,TNFSF13B,VSIG4	35
Connective Tissue Disorders, Inflammatory Disease, Organismal Injury and Abnormalities, Skeletal and Muscular Disorders	Rheumatic Disease	1,34E-16	ADAM15,ADAM17,ADGRE5,ANXA1,ATP1B1,C3AR1,C5AR1,CCL5,CCR6,CD163,CD34,CEBPB,CXCL13,CXCL16,FAS,HCK,HMOX1,IFNGR1,IL15,IL4R,IRF1,JAK2,KCNJ15,LCP1,LRRK2,MCL1,MCTP2,MS4A7,PDCD1LG2,PRDM1,PTPN1,SOD2,TIMP1,TLR4,TNFRSF1A,TNFSF13B,VSIG4	37
Cellular Development, Cellular Growth and Proliferation, Hematological System Development and Function, Lymphoid Tissue Structure and Development	proliferation of lymphocytes	1,66E-16	ANXA1,C5AR1,CCL5,CCR6,CEBPB,FAS,FYB,HCK,HMOX1,IFNGR1,IL15,IL4R,IRF1,LCP1,NAD+,PDCD1LG2,PELI1,PIM1,PRDM1,RELT,RIPK3,SELL,SH3BP2,TANK,TEC,TLR4,TNFRSF1A,TNFSF13B,TXNIP,VSIG4	30
Embryonic Development, Organ Development, Organismal Development	development of lymphatic system	1,74E-16	ADAM17,ANXA1,C3AR1,C5AR1,CCL5,CCR6,CEBPB,CXCL13,FAS,HCK,IFNGR1,IFNGR2,IL15,IL4R,IRF1,JAK2,LCP1,MCL1,PDCD1LG2,PIM1,PRDM1,PTPN1,RIPK3,SEMA4A,STAT2,TEC,TLR4,TNFRSF1A,TNFSF13B,WWP1	30
Connective Tissue Disorders, Immunological Disease, Inflammatory Disease, Inflammatory Response, Organismal Injury and Abnormalities, Skeletal and Muscular Disorders	rheumatoid arthritis	1,93E-16	ADAM15,ADAM17,ADGRE5,ANXA1,ATP1B1,C3AR1,C5AR1,CCL5,CCR6,CEBPB,CXCL13,CXCL16,HCK,HMOX1,IL15,IL4R,JAK2,KCNJ15,LCP1,LRRK2,MCL1,MCTP2,MS4A7,PRDM1,PTPN1,TIMP1,TLR4,TNFRSF1A,TNFSF13B,VSIG4	30
Cellular Function and Maintenance	function of lymphatic system cells	2,84E-15	C3AR1,CCR6,CEBPB,CLEC2D,FYB,IFNGR1,IFNGR2,IL15,IL4R,IRF1,LCP1,MCL1,PDCD1LG2,PRDM1,SELL,SEMA4A,SH3BP2,TLR4,TNFSF13B,TXNIP	20
Hematological System Development and Function, Tissue Development	accumulation of blood cells	2,95E-15	ADGRE5,ANXA1,C5AR1,CCL5,FAS,HMOX1,IFNGR1,IL15,IRF1,JAK2,PIM1,PTPN1,RIPK3,SELL,SERPING1,SH3BP2,TIMP1,TLR4,TNFRSF1A	19
Infectious Diseases	infection of mammalia	2,97E-15	ADGRE5,C5AR1,CCR6,CEBPB,CXCL16,HCK,HMOX1,IFNGR1,IFNGR2,IL15,IL4R,IRF1,LCP1,PDCD1LG2,RIPK3,STAT2,TIMP1,TLR4,TNFRSF1A,VSIG4	20
Inflammatory Disease	chronic inflammatory disorder	3,02E-15	ADAM15,ADAM17,ADGRE5,ANXA1,ATP1B1,C3AR1,C5AR1,CCL5,CCR6,CEBPB,CXCL13,CXCL16,FAS,HCK,HMOX1,IFNGR1,IFNGR2,IL15,IL4R,JAK2,KCNJ15,LCP1,LRRK2,MCL1,MCTP2,MS4A7,PDCD1LG2,PRDM1,PTPN1,TIMP1,TLR4,TNFRSF1A,TNFSF13B,VSIG4	34
Cellular Movement, Hematological System Development and Function, Immune Cell Trafficking	cellular infiltration by leukocytes	4,12E-15	ADAM17,ANXA1,C3AR1,C5AR1,CCL5,CCR6,CXCL16,FAS,HCK,HMOX1,IFNGR1,IL15,IL4R,LRRK2,PELI1,PRDM1,PTPN1,SELL,SERPING1,TIMP1,TLR4,TNFRSF1A	22
Cellular Development, Cellular Growth and Proliferation, Hematological System Development and Function, Lymphoid Tissue Structure and Development	cell proliferation of T lymphocytes	4,35E-15	ANXA1,C5AR1,CCL5,CCR6,CEBPB,FAS,FYB,HMOX1,IFNGR1,IL15,IL4R,IRF1,LCP1,NAD+,PDCD1LG2,PELI1,PIM1,PRDM1,RELT,RIPK3,SELL,TLR4,TNFRSF1A,TNFSF13B,TXNIP,VSIG4	26
Cellular Development, Hematological System Development and Function	differentiation of blood cells	4,40E-15	ADAM17,ANXA1,C3AR1,C5AR1,CCL5,CD34,CEBPB,FAS,HMOX1,IFNGR1,IFNGR2,IL15,IL4R,IRF1,JAK2,LCP1,MCL1,NFAM1,PRDM1,PTPN1,RIPK3,SEMA4A,SOD2,STAT2,TEC,TIMP1,TLR4,TNFRSF1A,TNFSF13B,WWP1	30
Tissue Development	accumulation of cells	6,24E-15	ADGRE5,ANXA1,C5AR1,CCL5,CXCL16,FAS,HMOX1,IFNGR1,IL15,IRF1,JAK2,PIM1,PTPN1,RIPK3,SELL,SERPING1,SH3BP2,TIMP1,TLR4,TNFRSF1A	20
Inflammatory Response	inflammatory response	1,22E-14	ADAM17,ADGRE5,ANXA1,C3AR1,C5AR1,CCL5,CCR6,CD163,CEBPB,CXCL13,CXCL16,HCK,HMOX1,IL15,IL18RAP,IL4R,JAK2,LCP1,LRRK2,MCL1,NAD+,PELI1,PIK3R5,PRDM1,RIPK3,SELL,SERPING1,TLR4,TNFRSF1A	29
Cellular Function and Maintenance, Hematological System Development and Function	function of lymphocytes	1,34E-14	C3AR1,CCR6,CEBPB,CLEC2D,FYB,IFNGR1,IFNGR2,IL15,IL4R,IRF1,LCP1,MCL1,PDCD1LG2,SELL,SEMA4A,SH3BP2,TLR4,TNFSF13B,TXNIP	19
Hematological System Development and Function, Immune Cell Trafficking, Inflammatory Response, Tissue Development	accumulation of leukocytes	1,35E-14	ADGRE5,ANXA1,C5AR1,CCL5,FAS,HMOX1,IFNGR1,IL15,IRF1,JAK2,PTPN1,RIPK3,SELL,SERPING1,SH3BP2,TIMP1,TLR4,TNFRSF1A	18
Cellular Function and Maintenance	function of antigen presenting cells	1,71E-14	CCL5,CCR6,CEBPB,HCK,IL15,IL4R,IRF1,LCP1,PDCD1LG2,RIPK3,SELL,SH3BP2,STAT2,TANK,TLR4,TNFRSF1A,TNFSF13B	17
